# Supplementary material for: MSOAR 2.0: Incorporating tandem duplications into ortholog assignment based on genome rearrangement
Source: BMC Bioinformatics. 2010 Jan 6;11:10. doi: 10.1186/1471-2105-11-10 (PMC2821317; doi:10.1186/1471-2105-11-10)
Supplement: Additional file 2 — contains the software MSOAR 2.0. [file 1471-2105-11-10-S2.GZ]

Archive with 1,109 entries (1,051 files):
- MSOAR2.0
- MSOAR2.0/MSOAR2.0
- MSOAR2.0/Programs
- MSOAR2.0/Programs/Makefile
- MSOAR2.0/Programs/FamilySeparator.cpp
- MSOAR2.0/Programs/MSOAR
- MSOAR2.0/Programs/MSOAR/PairmatchGraph.h
- MSOAR2.0/Programs/MSOAR/main.o
- MSOAR2.0/Programs/MSOAR/PairmatchGraph.cc
- MSOAR2.0/Programs/MSOAR/MSOAR
- MSOAR2.0/Programs/MSOAR/Genome.h
- MSOAR2.0/Programs/MSOAR/BlastHit.h
- MSOAR2.0/Programs/MSOAR/RelatedGenomes.h
- MSOAR2.0/Programs/MSOAR/RelatedGenomes.o
- MSOAR2.0/Programs/MSOAR/CompleteGraph.cc
- MSOAR2.0/Programs/MSOAR/Graph.h
- MSOAR2.0/Programs/MSOAR/makefile
- MSOAR2.0/Programs/MSOAR/Gene.h
- MSOAR2.0/Programs/MSOAR/CompleteGraph.o
- MSOAR2.0/Programs/MSOAR/RelatedGenomes.cc
- MSOAR2.0/Programs/MSOAR/CompleteGraph.h
- MSOAR2.0/Programs/MSOAR/PairmatchGraph.o
- MSOAR2.0/Programs/MSOAR/VertexPair.h
- MSOAR2.0/Programs/MSOAR/main.cc
- MSOAR2.0/Programs/GetTopHits.cpp
- MSOAR2.0/Programs/tagGenerator
- MSOAR2.0/Programs/mapToPhylip
- MSOAR2.0/Programs/normalizeScores
- MSOAR2.0/Programs/TreeTran.cpp
- MSOAR2.0/Programs/MAFFT
- MSOAR2.0/Programs/MAFFT/mafft-6.713-without-extensions-src.tgz
- MSOAR2.0/Programs/getTopHits
- MSOAR2.0/Programs/removeInparalogs
- MSOAR2.0/Programs/postprocessing
- MSOAR2.0/Programs/blast-2.2.13
- MSOAR2.0/Programs/blast-2.2.13/.ncbirc
- MSOAR2.0/Programs/blast-2.2.13/.ooo2.swp
- MSOAR2.0/Programs/PAL2NAL
- MSOAR2.0/Programs/PAL2NAL/pal2nal.v12
- MSOAR2.0/Programs/PAL2NAL/pal2nal.v12/pal2nal.pl
- MSOAR2.0/Programs/PAL2NAL/pal2nal.v12/o1.fasta
- MSOAR2.0/Programs/PAL2NAL/pal2nal.v12/README
- MSOAR2.0/Programs/PAL2NAL/pal2nal.v12/lsclear
- MSOAR2.0/Programs/PAL2NAL/pal2nal.v12/o1.codon
- MSOAR2.0/Programs/PAL2NAL/pal2nal.v12/o1.clustal
- MSOAR2.0/Programs/PAL2NAL/pal2nal.v12/test.aln
- MSOAR2.0/Programs/PAL2NAL/pal2nal.v12/for_paml
- MSOAR2.0/Programs/PAL2NAL/pal2nal.v12/for_paml/2NG.t
- MSOAR2.0/Programs/PAL2NAL/pal2nal.v12/for_paml/rst
- MSOAR2.0/Programs/PAL2NAL/pal2nal.v12/for_paml/test.codeml
- MSOAR2.0/Programs/PAL2NAL/pal2nal.v12/for_paml/rst1
- MSOAR2.0/Programs/PAL2NAL/pal2nal.v12/for_paml/test.codeml.ori
- MSOAR2.0/Programs/PAL2NAL/pal2nal.v12/for_paml/test.tree
- MSOAR2.0/Programs/PAL2NAL/pal2nal.v12/for_paml/2NG.dN
- MSOAR2.0/Programs/PAL2NAL/pal2nal.v12/for_paml/test.cnt
- MSOAR2.0/Programs/PAL2NAL/pal2nal.v12/for_paml/2ML.t
- MSOAR2.0/Programs/PAL2NAL/pal2nal.v12/for_paml/2ML.dN
- MSOAR2.0/Programs/PAL2NAL/pal2nal.v12/for_paml/rub
- MSOAR2.0/Programs/PAL2NAL/pal2nal.v12/for_paml/test.codon
- MSOAR2.0/Programs/PAL2NAL/pal2nal.v12/for_paml/2ML.dS
- MSOAR2.0/Programs/PAL2NAL/pal2nal.v12/for_paml/2NG.dS
- MSOAR2.0/Programs/PAL2NAL/pal2nal.v12/test.nuc
- MSOAR2.0/Programs/PAL2NAL/pal2nal.v12/ls
- MSOAR2.0/Programs/mcl-06-058
- MSOAR2.0/Programs/mcl-06-058/Makefile
- MSOAR2.0/Programs/mcl-06-058/acinclude.m4
- MSOAR2.0/Programs/mcl-06-058/TODO
- MSOAR2.0/Programs/mcl-06-058/config.h
- MSOAR2.0/Programs/mcl-06-058/config.status
- MSOAR2.0/Programs/mcl-06-058/configure
- MSOAR2.0/Programs/mcl-06-058/src
- MSOAR2.0/Programs/mcl-06-058/src/Makefile
- MSOAR2.0/Programs/mcl-06-058/src/shmx
- MSOAR2.0/Programs/mcl-06-058/src/shmx/Makefile
- MSOAR2.0/Programs/mcl-06-058/src/shmx/mcxtest
- MSOAR2.0/Programs/mcl-06-058/src/shmx/mcxassemble.c
- MSOAR2.0/Programs/mcl-06-058/src/shmx/mcxconvert.c
- MSOAR2.0/Programs/mcl-06-058/src/shmx/mcxmap.o
- MSOAR2.0/Programs/mcl-06-058/src/shmx/mcxdump
- MSOAR2.0/Programs/mcl-06-058/src/shmx/mcxconvert.o
- MSOAR2.0/Programs/mcl-06-058/src/shmx/mcxload
- MSOAR2.0/Programs/mcl-06-058/src/shmx/mcxtest.c
- MSOAR2.0/Programs/mcl-06-058/src/shmx/mcxarray
- MSOAR2.0/Programs/mcl-06-058/src/shmx/mcxload.o
- MSOAR2.0/Programs/mcl-06-058/src/shmx/mcxmap.c
- MSOAR2.0/Programs/mcl-06-058/src/shmx/mcxarray.o
- MSOAR2.0/Programs/mcl-06-058/src/shmx/mcxtest.o
- MSOAR2.0/Programs/mcl-06-058/src/shmx/mcxmap
- MSOAR2.0/Programs/mcl-06-058/src/shmx/.deps
- MSOAR2.0/Programs/mcl-06-058/src/shmx/.deps/mcxload.Po
- MSOAR2.0/Programs/mcl-06-058/src/shmx/.deps/mcxmap.Po
- MSOAR2.0/Programs/mcl-06-058/src/shmx/.deps/mcxassemble.Po
- MSOAR2.0/Programs/mcl-06-058/src/shmx/.deps/mcxsubs.Po
- MSOAR2.0/Programs/mcl-06-058/src/shmx/.deps/mcxarray.Po
- MSOAR2.0/Programs/mcl-06-058/src/shmx/.deps/mcxtest.Po
- MSOAR2.0/Programs/mcl-06-058/src/shmx/.deps/mcxconvert.Po
- MSOAR2.0/Programs/mcl-06-058/src/shmx/.deps/mcxdump.Po
- MSOAR2.0/Programs/mcl-06-058/src/shmx/mcxassemble
- MSOAR2.0/Programs/mcl-06-058/src/shmx/mcxdump.c
- MSOAR2.0/Programs/mcl-06-058/src/shmx/mcxassemble.o
- MSOAR2.0/Programs/mcl-06-058/src/shmx/Makefile.am
- MSOAR2.0/Programs/mcl-06-058/src/shmx/mcxsubs
- MSOAR2.0/Programs/mcl-06-058/src/shmx/Makefile.in
- MSOAR2.0/Programs/mcl-06-058/src/shmx/mcxconvert
- MSOAR2.0/Programs/mcl-06-058/src/shmx/mcxarray.c
- MSOAR2.0/Programs/mcl-06-058/src/shmx/mcxsubs.c
- MSOAR2.0/Programs/mcl-06-058/src/shmx/mcxdump.o
- MSOAR2.0/Programs/mcl-06-058/src/shmx/mcxload.c
- MSOAR2.0/Programs/mcl-06-058/src/shmx/mcxsubs.o
- MSOAR2.0/Programs/mcl-06-058/src/mcl
- MSOAR2.0/Programs/mcl-06-058/src/mcl/Makefile
- MSOAR2.0/Programs/mcl-06-058/src/mcl/expand.c
- MSOAR2.0/Programs/mcl-06-058/src/mcl/interpret.h
- MSOAR2.0/Programs/mcl-06-058/src/mcl/proc.h
- MSOAR2.0/Programs/mcl-06-058/src/mcl/clm.h
- MSOAR2.0/Programs/mcl-06-058/src/mcl/procinit.h
- MSOAR2.0/Programs/mcl-06-058/src/mcl/dpsd.o
- MSOAR2.0/Programs/mcl-06-058/src/mcl/inflate.h
- MSOAR2.0/Programs/mcl-06-058/src/mcl/alg.c
- MSOAR2.0/Programs/mcl-06-058/src/mcl/alg.o
- MSOAR2.0/Programs/mcl-06-058/src/mcl/proc.c
- MSOAR2.0/Programs/mcl-06-058/src/mcl/clm.c
- MSOAR2.0/Programs/mcl-06-058/src/mcl/expand.h
- MSOAR2.0/Programs/mcl-06-058/src/mcl/procinit.c
- MSOAR2.0/Programs/mcl-06-058/src/mcl/expand.o
- MSOAR2.0/Programs/mcl-06-058/src/mcl/interpret.o
- MSOAR2.0/Programs/mcl-06-058/src/mcl/inflate.o
- MSOAR2.0/Programs/mcl-06-058/src/mcl/.deps
- MSOAR2.0/Programs/mcl-06-058/src/mcl/.deps/inflate.Po
- MSOAR2.0/Programs/mcl-06-058/src/mcl/.deps/procinit.Po
- MSOAR2.0/Programs/mcl-06-058/src/mcl/.deps/clm.Po
- MSOAR2.0/Programs/mcl-06-058/src/mcl/.deps/alg.Po
- MSOAR2.0/Programs/mcl-06-058/src/mcl/.deps/proc.Po
- MSOAR2.0/Programs/mcl-06-058/src/mcl/.deps/dpsd.Po
- MSOAR2.0/Programs/mcl-06-058/src/mcl/.deps/interpret.Po
- MSOAR2.0/Programs/mcl-06-058/src/mcl/.deps/expand.Po
- MSOAR2.0/Programs/mcl-06-058/src/mcl/clm.o
- MSOAR2.0/Programs/mcl-06-058/src/mcl/interpret.c
- MSOAR2.0/Programs/mcl-06-058/src/mcl/dpsd.c
- MSOAR2.0/Programs/mcl-06-058/src/mcl/alg.h
- MSOAR2.0/Programs/mcl-06-058/src/mcl/libmcl.a
- MSOAR2.0/Programs/mcl-06-058/src/mcl/inflate.c
- MSOAR2.0/Programs/mcl-06-058/src/mcl/Makefile.am
- MSOAR2.0/Programs/mcl-06-058/src/mcl/Makefile.in
- MSOAR2.0/Programs/mcl-06-058/src/mcl/proc.o
- MSOAR2.0/Programs/mcl-06-058/src/mcl/dpsd.h
- MSOAR2.0/Programs/mcl-06-058/src/mcl/procinit.o
- MSOAR2.0/Programs/mcl-06-058/src/README
- MSOAR2.0/Programs/mcl-06-058/src/shmcx
- MSOAR2.0/Programs/mcl-06-058/src/shmcx/Makefile
- MSOAR2.0/Programs/mcl-06-058/src/shmcx/TODO
- MSOAR2.0/Programs/mcl-06-058/src/shmcx/mcx.c
- MSOAR2.0/Programs/mcl-06-058/src/shmcx/ops.h
- MSOAR2.0/Programs/mcl-06-058/src/shmcx/ops.o
- MSOAR2.0/Programs/mcl-06-058/src/shmcx/mcx.o
- MSOAR2.0/Programs/mcl-06-058/src/shmcx/glob.c
- MSOAR2.0/Programs/mcl-06-058/src/shmcx/util.h
- MSOAR2.0/Programs/mcl-06-058/src/shmcx/mcx
- MSOAR2.0/Programs/mcl-06-058/src/shmcx/stack.c
- MSOAR2.0/Programs/mcl-06-058/src/shmcx/util.c
- MSOAR2.0/Programs/mcl-06-058/src/shmcx/glob.h
- MSOAR2.0/Programs/mcl-06-058/src/shmcx/stack.h
- MSOAR2.0/Programs/mcl-06-058/src/shmcx/ops.c
- MSOAR2.0/Programs/mcl-06-058/src/shmcx/util.o
- MSOAR2.0/Programs/mcl-06-058/src/shmcx/.deps
- MSOAR2.0/Programs/mcl-06-058/src/shmcx/.deps/ops.Po
- MSOAR2.0/Programs/mcl-06-058/src/shmcx/.deps/util.Po
- MSOAR2.0/Programs/mcl-06-058/src/shmcx/.deps/glob.Po
- MSOAR2.0/Programs/mcl-06-058/src/shmcx/.deps/mcx.Po
- MSOAR2.0/Programs/mcl-06-058/src/shmcx/.deps/stack.Po
- MSOAR2.0/Programs/mcl-06-058/src/shmcx/stack.o
- MSOAR2.0/Programs/mcl-06-058/src/shmcx/Makefile.am
- MSOAR2.0/Programs/mcl-06-058/src/shmcx/Makefile.in
- MSOAR2.0/Programs/mcl-06-058/src/shmcx/glob.o
- MSOAR2.0/Programs/mcl-06-058/src/impala
- MSOAR2.0/Programs/mcl-06-058/src/impala/Makefile
- MSOAR2.0/Programs/mcl-06-058/src/impala/iface.c
- MSOAR2.0/Programs/mcl-06-058/src/impala/ivp.o
- MSOAR2.0/Programs/mcl-06-058/src/impala/scan.c
- MSOAR2.0/Programs/mcl-06-058/src/impala/ivp.c
- MSOAR2.0/Programs/mcl-06-058/src/impala/libimpala.a
- MSOAR2.0/Programs/mcl-06-058/src/impala/tab.h
- MSOAR2.0/Programs/mcl-06-058/src/impala/app.c
- MSOAR2.0/Programs/mcl-06-058/src/impala/app.o
- MSOAR2.0/Programs/mcl-06-058/src/impala/io.c
- MSOAR2.0/Programs/mcl-06-058/src/impala/tab.o
- MSOAR2.0/Programs/mcl-06-058/src/impala/version.o
- MSOAR2.0/Programs/mcl-06-058/src/impala/vector.h
- MSOAR2.0/Programs/mcl-06-058/src/impala/matrix.o
- MSOAR2.0/Programs/mcl-06-058/src/impala/stream.c
- MSOAR2.0/Programs/mcl-06-058/src/impala/matrix.h
- MSOAR2.0/Programs/mcl-06-058/src/impala/matrix.c
- MSOAR2.0/Programs/mcl-06-058/src/impala/io.h
- MSOAR2.0/Programs/mcl-06-058/src/impala/compose.o
- MSOAR2.0/Programs/mcl-06-058/src/impala/scan.o
- MSOAR2.0/Programs/mcl-06-058/src/impala/scan.h
- MSOAR2.0/Programs/mcl-06-058/src/impala/vector.c
- MSOAR2.0/Programs/mcl-06-058/src/impala/compose.c
- MSOAR2.0/Programs/mcl-06-058/src/impala/iface.h
- MSOAR2.0/Programs/mcl-06-058/src/impala/pval.h
- MSOAR2.0/Programs/mcl-06-058/src/impala/version.h
- MSOAR2.0/Programs/mcl-06-058/src/impala/pval.c
- MSOAR2.0/Programs/mcl-06-058/src/impala/io.o
- MSOAR2.0/Programs/mcl-06-058/src/impala/pval.o
- MSOAR2.0/Programs/mcl-06-058/src/impala/ivptypes.h
- MSOAR2.0/Programs/mcl-06-058/src/impala/iface.o
- MSOAR2.0/Programs/mcl-06-058/src/impala/.deps
- MSOAR2.0/Programs/mcl-06-058/src/impala/.deps/compose.Po
- MSOAR2.0/Programs/mcl-06-058/src/impala/.deps/tab.Po
- MSOAR2.0/Programs/mcl-06-058/src/impala/.deps/matrix.Po
- MSOAR2.0/Programs/mcl-06-058/src/impala/.deps/io.Po
- MSOAR2.0/Programs/mcl-06-058/src/impala/.deps/ivp.Po
- MSOAR2.0/Programs/mcl-06-058/src/impala/.deps/scan.Po
- MSOAR2.0/Programs/mcl-06-058/src/impala/.deps/version.Po
- MSOAR2.0/Programs/mcl-06-058/src/impala/.deps/vector.Po
- MSOAR2.0/Programs/mcl-06-058/src/impala/.deps/stream.Po
- MSOAR2.0/Programs/mcl-06-058/src/impala/.deps/iface.Po
- MSOAR2.0/Programs/mcl-06-058/src/impala/.deps/app.Po
- MSOAR2.0/Programs/mcl-06-058/src/impala/.deps/pval.Po
- MSOAR2.0/Programs/mcl-06-058/src/impala/compose.h
- MSOAR2.0/Programs/mcl-06-058/src/impala/vector.o
- MSOAR2.0/Programs/mcl-06-058/src/impala/Makefile.am
- MSOAR2.0/Programs/mcl-06-058/src/impala/stream.o
- MSOAR2.0/Programs/mcl-06-058/src/impala/Makefile.in
- MSOAR2.0/Programs/mcl-06-058/src/impala/tab.c
- MSOAR2.0/Programs/mcl-06-058/src/impala/stream.h
- MSOAR2.0/Programs/mcl-06-058/src/impala/version.c
- MSOAR2.0/Programs/mcl-06-058/src/impala/ivp.h
- MSOAR2.0/Programs/mcl-06-058/src/impala/app.h
- MSOAR2.0/Programs/mcl-06-058/src/alien
- MSOAR2.0/Programs/mcl-06-058/src/alien/Makefile
- MSOAR2.0/Programs/mcl-06-058/src/alien/oxygen
- MSOAR2.0/Programs/mcl-06-058/src/alien/oxygen/Makefile
- MSOAR2.0/Programs/mcl-06-058/src/alien/oxygen/src
- MSOAR2.0/Programs/mcl-06-058/src/alien/oxygen/src/Makefile
- MSOAR2.0/Programs/mcl-06-058/src/alien/oxygen/src/mclblastline
- MSOAR2.0/Programs/mcl-06-058/src/alien/oxygen/src/Makefile.am
- MSOAR2.0/Programs/mcl-06-058/src/alien/oxygen/src/Makefile.in
- MSOAR2.0/Programs/mcl-06-058/src/alien/oxygen/src/mcxdeblast
- MSOAR2.0/Programs/mcl-06-058/src/alien/oxygen/doc
- MSOAR2.0/Programs/mcl-06-058/src/alien/oxygen/doc/Makefile
- MSOAR2.0/Programs/mcl-06-058/src/alien/oxygen/doc/mcxdeblast.ps
- MSOAR2.0/Programs/mcl-06-058/src/alien/oxygen/doc/mcxdeblast.html
- MSOAR2.0/Programs/mcl-06-058/src/alien/oxygen/doc/mclblastline.1
- MSOAR2.0/Programs/mcl-06-058/src/alien/oxygen/doc/mclblastline.azm
- MSOAR2.0/Programs/mcl-06-058/src/alien/oxygen/doc/Makefile.am
- MSOAR2.0/Programs/mcl-06-058/src/alien/oxygen/doc/Makefile.in
- MSOAR2.0/Programs/mcl-06-058/src/alien/oxygen/doc/mcxdeblast.1
- MSOAR2.0/Programs/mcl-06-058/src/alien/oxygen/doc/mclblastline.ps
- MSOAR2.0/Programs/mcl-06-058/src/alien/oxygen/doc/mclblastline.html
- MSOAR2.0/Programs/mcl-06-058/src/alien/oxygen/doc/mcxdeblast.azm
- MSOAR2.0/Programs/mcl-06-058/src/alien/oxygen/Makefile.am
- MSOAR2.0/Programs/mcl-06-058/src/alien/oxygen/Makefile.in
- MSOAR2.0/Programs/mcl-06-058/src/alien/Makefile.am
- MSOAR2.0/Programs/mcl-06-058/src/alien/Makefile.in
- MSOAR2.0/Programs/mcl-06-058/src/taurus
- MSOAR2.0/Programs/mcl-06-058/src/taurus/Makefile
- MSOAR2.0/Programs/mcl-06-058/src/taurus/perm.o
- MSOAR2.0/Programs/mcl-06-058/src/taurus/parse.o
- MSOAR2.0/Programs/mcl-06-058/src/taurus/ilist.o
- MSOAR2.0/Programs/mcl-06-058/src/taurus/perm.h
- MSOAR2.0/Programs/mcl-06-058/src/taurus/ilist.c
- MSOAR2.0/Programs/mcl-06-058/src/taurus/parse.c
- MSOAR2.0/Programs/mcl-06-058/src/taurus/README
- MSOAR2.0/Programs/mcl-06-058/src/taurus/ilist.h
- MSOAR2.0/Programs/mcl-06-058/src/taurus/la.h
- MSOAR2.0/Programs/mcl-06-058/src/taurus/libtaurus.a
- MSOAR2.0/Programs/mcl-06-058/src/taurus/perm.c
- MSOAR2.0/Programs/mcl-06-058/src/taurus/parse.h
- MSOAR2.0/Programs/mcl-06-058/src/taurus/la.c
- MSOAR2.0/Programs/mcl-06-058/src/taurus/.deps
- MSOAR2.0/Programs/mcl-06-058/src/taurus/.deps/perm.Po
- MSOAR2.0/Programs/mcl-06-058/src/taurus/.deps/la.Po
- MSOAR2.0/Programs/mcl-06-058/src/taurus/.deps/ilist.Po
- MSOAR2.0/Programs/mcl-06-058/src/taurus/.deps/parse.Po
- MSOAR2.0/Programs/mcl-06-058/src/taurus/Makefile.am
- MSOAR2.0/Programs/mcl-06-058/src/taurus/Makefile.in
- MSOAR2.0/Programs/mcl-06-058/src/taurus/la.o
- MSOAR2.0/Programs/mcl-06-058/src/contrib
- MSOAR2.0/Programs/mcl-06-058/src/contrib/Makefile
- MSOAR2.0/Programs/mcl-06-058/src/contrib/tribe
- MSOAR2.0/Programs/mcl-06-058/src/contrib/tribe/Makefile
- MSOAR2.0/Programs/mcl-06-058/src/contrib/tribe/tribe-matrix.c
- MSOAR2.0/Programs/mcl-06-058/src/contrib/tribe/tribe-families
- MSOAR2.0/Programs/mcl-06-058/src/contrib/tribe/tribe-matrix.h
- MSOAR2.0/Programs/mcl-06-058/src/contrib/tribe/tribe-parse
- MSOAR2.0/Programs/mcl-06-058/src/contrib/tribe/tribemcl
- MSOAR2.0/Programs/mcl-06-058/src/contrib/tribe/.deps
- MSOAR2.0/Programs/mcl-06-058/src/contrib/tribe/.deps/tribe-matrix.Po
- MSOAR2.0/Programs/mcl-06-058/src/contrib/tribe/Makefile.am
- MSOAR2.0/Programs/mcl-06-058/src/contrib/tribe/Makefile.in
- MSOAR2.0/Programs/mcl-06-058/src/contrib/Makefile.am
- MSOAR2.0/Programs/mcl-06-058/src/contrib/Makefile.in
- MSOAR2.0/Programs/mcl-06-058/src/Makefile.am
- MSOAR2.0/Programs/mcl-06-058/src/Makefile.in
- MSOAR2.0/Programs/mcl-06-058/src/shcl
- MSOAR2.0/Programs/mcl-06-058/src/shcl/Makefile
- MSOAR2.0/Programs/mcl-06-058/src/shcl/clmmeet
- MSOAR2.0/Programs/mcl-06-058/src/shcl/clmclose
- MSOAR2.0/Programs/mcl-06-058/src/shcl/clmresidue
[truncated: 809 more entries]
