# Supplementary material for: MSOAR 2.0: Incorporating tandem duplications into ortholog assignment based on genome rearrangement
Source: BMC Bioinformatics. 2010 Jan 6;11:10. doi: 10.1186/1471-2105-11-10 (PMC2821317; doi:10.1186/1471-2105-11-10)
Supplement: Additional file 2 — contains the software MSOAR 2.0. [file 1471-2105-11-10-S2.GZ › MSOAR2.0/MSOAR2.0]

#!/bin/bash

if [ $# != 6 ]; then
	echo "<Usage>: MSOAR2.0 G1.pep G2.pep G1.nuc G2.nuc G1.info G2.info"
	exit
fi

#################################################################
##  PART 1
#################################################################

#####################################
# Run Blastp
# Input: G1G2.pep
# Output: G1G2.blastp
####################################
cat $1 $2 > G1G2.pep
./Programs/blast-2.2.13/bin/formatdb -p T -i G1G2.pep
./Programs/blast-2.2.13/bin/blastall -p blastp -i G1G2.pep -d G1G2.pep -m9 -e 0.0000000001 -o G1G2.blastp
rm -f *.pep.* *~ *.log
#####################################
# MCL Clustering
# Input: G1G2.blastp
# Output: G1G2.cluster
#####################################
./Programs/mcl-06-058/bin/mcxdeblast --m9 --abc-out=- --score=b --bcut=50 G1G2.blastp | ./Programs/mcl-06-058/bin/mcl - --abc -I 2.0 -o G1G2.cluster


#################################################################
##  PART 2
#################################################################

##################################################
# Separate Different Gene Families
# Input: G1G2.cluster G1.pep G2.pep G1.nuc G2.nuc
# Output: Families/gf*.pep, gf*.nuc, gf*.pos
##################################################
rm -Rf Families/
mkdir Families/
NumOfFamilies=`./Programs/familySeparator G1G2.cluster $1 $2 $3 $4`
######################################################################
# Construct Gene Tree for each Family and Find inparalogs in TAGs                               
######################################################################
for ((i=1; i<=$NumOfFamilies; i+=1));
do
####################################
# Run MAFFT
# Input: gf1.pep
# Output: gf1.fasta
#####################################
./Programs/MAFFT/bin/mafft Families/gf$i.pep > Families/gf$i.fasta
#####################################
#	Run PAL2NAL
# Input: gf1.fasta
# Output: gf1.codon
#####################################
./Programs/PAL2NAL/pal2nal.v12/pal2nal.pl Families/gf$i.fasta Families/gf$i.nuc -output paml > Families/gf$i.codon
#####################################
# Run DNAdist (use F84 model)
# Input: gf1.codon
# Output: gf1.dist
#####################################
rm -f outfile
./Programs/mapToPhylip Families/gf$i.codon gf$i.codon gf$i.map
./Programs/phylip-3.67/exe/dnadist << END1
gf$i.codon
I
2
Y
END1
./Programs/addOutgroup outfile > gf$i.dist
rm -f outfile gf$i.codon
#####################################
# Run BIONJ
# Input: gf1.dist
# Output: gf1.tree
#####################################
./Programs/phylip-3.67/exe/BIONJ-LINUX << END2
gf$i.dist
outtree
END2
./Programs/treeTran 0000000000 outtree > gf$i.tree
rm -f outtree
#####################################
# Tag generator
# Input: gf$i.tree gf$i.pos gf$i.map
# Output: TAGs (single file)
#####################################
./Programs/tagGenerator gf$i.tree Families/gf$i.pos gf$i.map gf$i.tags
#####################################
# Move files
#####################################
mv gf$i.dist Families/
mv gf$i.map Families/
mv gf$i.tree Families/
mv gf$i.tags Families/
done
rm -f TAGs 
cat Families/gf*.tags > TAGs

#################################################################
##  PART 3
#################################################################

################################################
# Remove Inparalogs in TAGs and Invoke MSOAR
# Input: TAGs G1G2.blastp
# Output: msoar_result
################################################
./Programs/getTopHits G1G2.blastp 50 1.0 0.5 5 G1ToG2.top G2ToG1.top
./Programs/removeInparalogs TAGs G1ToG2.top
./Programs/removeInparalogs TAGs G2ToG1.top
./tools/cutbyname.pl -f 1,2,4,3 G1ToG2.top|sort -k1,2 -u > hm_bh_top
./tools/cutbyname.pl -f 1,2,4,3 G2ToG1.top|sort -k1,2 -u > mh_bh_top
./tools/joinby.pl $5 1 hm_bh_top 1 > hm
./tools/joinby.pl $6 1 mh_bh_top 1 > mh
./tools/sortposition_whole.pl hm >hm_pos
./tools/sortposition_whole.pl mh >mh_pos
./tools/joinby.pl -o hm 6 mh_pos 2 > hm_s
./tools/joinby.pl hm_s 2 hm_pos 2 >hm_ss
./tools/cutbyname.pl -f 10,1,3-6,9,7-8 hm_ss > hm_whole
sort -k1n hm_whole > hm_msoar
./tools/joinby.pl -o mh 6 hm_pos 2 > mh_s
./tools/joinby.pl mh_s 2 mh_pos 2 > mh_ss
./tools/cutbyname.pl -f 10,1,3-6,9,7-8 mh_ss > mh_whole
sort -k1n mh_whole >mh_msoar
sort -u hm_msoar>hm_msoar_u
sort -u mh_msoar>mh_msoar_u
sort -k1n mh_msoar_u >mh_msoar
sort -k1n hm_msoar_u >hm_msoar
./Programs/MSOAR/MSOAR hm_msoar mh_msoar pre_res msoar_output
./tools/cutbyname.pl -f 1,3 msoar_output > msoar_result
rm -f hg* mm* hm* mh* pre_res msoar_output

#################################################################
##  PART 4
#################################################################

################################################
# Post-processing
# Input: msoar_result G1.info G2.info
# Output: MSOAR2_result
################################################
./Programs/normalizeScores G1ToG2.top > G1ToG2.score
./Programs/normalizeScores G2ToG1.top > G2ToG1.score
./Programs/postprocessing $5 $6 msoar_result G1ToG2.score G2ToG1.score 1.0 > MSOAR2_result
rm -Rf Results/
mkdir Results/
mv G1*G2* Results/
mv G2*G1* Results/
mv TAGs Results/
mv msoar_result Results/
cp MSOAR2_result Results/
