# Supplementary material for: MSOAR 2.0: Incorporating tandem duplications into ortholog assignment based on genome rearrangement
Source: BMC Bioinformatics. 2010 Jan 6;11:10. doi: 10.1186/1471-2105-11-10 (PMC2821317; doi:10.1186/1471-2105-11-10)
Supplement: Additional file 2 — contains the software MSOAR 2.0. [file 1471-2105-11-10-S2.GZ › MSOAR2.0/Programs/MSOAR/BlastHit.h]

/*********************************************************************/
/*Object: BlastHit for each gene				     */
/*Each gene has a vector of BlastHits, which saves all the qulified  */
/*Blast Hits of this gene. Each BlastHit object keeps the information*/
/*of Object gene index, E-value and BitScore.			     */
/*********************************************************************/
 
#ifndef _BLASTHIT_H_
#define _BLASTHIT_H_

#include <vector>
#include <iostream>

using namespace std;

class BlastHit 
{
 private:

 public:
  int ObjectIndex;//Object Gene Index
  double Evalue; 
  double BitScore;
  BlastHit( ) { ObjectIndex = -1; Evalue = 0.0; BitScore = 0.0; }
  BlastHit( int o, double e, double b ) { ObjectIndex = o; Evalue = e; BitScore = b; }
 
  void print( ){
    cout << ObjectIndex << "\t" << Evalue << "\t" << BitScore << "\n";
  }
};

#endif
