# Supplementary material for: MSOAR 2.0: Incorporating tandem duplications into ortholog assignment based on genome rearrangement
Source: BMC Bioinformatics. 2010 Jan 6;11:10. doi: 10.1186/1471-2105-11-10 (PMC2821317; doi:10.1186/1471-2105-11-10)
Supplement: Additional file 2 — contains the software MSOAR 2.0. [file 1471-2105-11-10-S2.GZ › MSOAR2.0/Programs/MSOAR/makefile]

#**********************************************#
# Title: M-SOAR                                #
# Description: System for orthologs assignment #
# Author: Zheng Fu                             #
# Copyright: Copyright (c) 2005                # 
#**********************************************# 

CC = g++
FLAGS = -g -Wall 

MSOAR: main.o RelatedGenomes.o CompleteGraph.o PairmatchGraph.o
	$(CC) $(FLAGS) main.o RelatedGenomes.o CompleteGraph.o PairmatchGraph.o -o MSOAR

main.o: main.cc RelatedGenomes.h Genome.h Gene.h BlastHit.h Graph.h CompleteGraph.h PairmatchGraph.h VertexPair.h
	$(CC) $(FLAGS)-c main.cc

RelatedGenomes.o: RelatedGenomes.cc RelatedGenomes.h Genome.h Gene.h BlastHit.h Graph.h CompleteGraph.h PairmatchGraph.h VertexPair.h
	$(CC) $(FLAGS) -c RelatedGenomes.cc

CompleteGraph.o: CompleteGraph.cc CompleteGraph.h Graph.h Genome.h VertexPair.h
	$(CC) $(FLAGS) -c CompleteGraph.cc

PairmatchGraph.o: PairmatchGraph.cc PairmatchGraph.h Graph.h Genome.h VertexPair.h
	$(CC) $(FLAGS) -c PairmatchGraph.cc

clean: 
	rm -rf *.o *~ MSOAR
