# Supplementary material for: MSOAR 2.0: Incorporating tandem duplications into ortholog assignment based on genome rearrangement
Source: BMC Bioinformatics. 2010 Jan 6;11:10. doi: 10.1186/1471-2105-11-10 (PMC2821317; doi:10.1186/1471-2105-11-10)
Supplement: Additional file 2 — contains the software MSOAR 2.0. [file 1471-2105-11-10-S2.GZ › MSOAR2.0/Programs/PAL2NAL/pal2nal.v12/o1.fasta]

>BC070280
CTAAACTGCATCGTCGCTTCCCAGAACATGGGCATCGGCAAGAACGGGGACCTGCCCCCA
CCGCTCAGGAATGAATTCTTCCAGAGAATGACCACAACCTCTTCAGTAGAAGGTAAACAG
AATCTGGTGATTATGGGTAAGAAGACCTGGTTCTCCATTCCTGAGAAGAATCGACCTTTA
AAGGGTAGAATTAATTTAGTTCTCAGCAGAGAACTCAAGGAACCTCCACAAGGAGCTCAT
TTTCTTTCCAGTCTAGATGATGCCTTAAAACTTACTGAACAACCAGAATTAGCAAATAAA
GTAGACATGCTCTGGATAGTTGGTGGCAGTTCTGTTTATAAGGAAGCCATGAATGGCCAT
CTTAAACTATTTGTGACAAGGATCATGCAAGACTTTGAAAGTGACACGTTTTTTCCAGAA
ATTGATTTGGAGAAATATAAACTTCTGCCAGAATACCCAGGTGTTCTCTCTGATGTCCAG
GAGGAGAAAGGCATTAAGTACAAATTTGAAGTATATGAGAAGAATGAT
>pseudogene
CTAAACTGCATTGTCAATTCCCAGAAGATGGGCATCATCAGGAATGGGGACCTGCCCCCT
CAGCTCAAAAATAAATTCTTCCAAAGAATGACCACACCCTCTTCAGCAGAGGGTAAAGAA
AATTTAGTATTTTTAATTAGGAAGAACTGGTTCTCGATTACTGAGAAGAATCAACCTTTA
AAGTATATAATTAATTTAGTTGTCAGTAGAGAATCCAAGGAACCACCGCAAAGACCTCCT
TTTCTTGACAGTCTGGGTGATGCCTTAAAACGTATTGAGCAACTAAAATTAGCAAATAAA
CAAGACGTGTTTTTTACAGTGGGAGGCAGTTCTGTTTATAAGGAATCCATGAATGACCAT
TTTAAACTATTTGTGACATGGATCATGCAGGACTTTCAAAGTGACACGTTTTTTCCTGAA
GGTGATTTAGAGAAATATAAACTTCTCCCAGAATACCCAGGTGTTGTCTCTGATGTGGAG
GAGGAGAAAGGCATTAAGTACAAATTTGAAGTATATGAAAAGAATGAT
