# Supplementary material for: MSOAR 2.0: Incorporating tandem duplications into ortholog assignment based on genome rearrangement
Source: BMC Bioinformatics. 2010 Jan 6;11:10. doi: 10.1186/1471-2105-11-10 (PMC2821317; doi:10.1186/1471-2105-11-10)
Supplement: Additional file 2 — contains the software MSOAR 2.0. [file 1471-2105-11-10-S2.GZ › MSOAR2.0/Programs/PAL2NAL/pal2nal.v12/lsclear]

   8    225
uc001fax.1
atgagttcttaccagcagaagcagacctttaccccaccacctcttcaacagcagcaggtg
aaacaacccagccagcctccacctcagccatgccacgagccaggctgtaccaaggtccct
gagccaggctgtaccaaggtccctgagccaggttgtaccaaggtccctgagccaggccta
ccagagccatgtcctggcccagctcagcagaagaccaagcagaag
uc008qec.1
atgagttcttaccagcaaaagcagccctttgtcccacctcctcctgaacagcatcaagtg
aagcaaccttgtcagcctccaccacaaccatgccacgagccagattatactacgatgcct
gagccagattataccacaattcctgggccatcctctaccaaaatccctgacccaggcgta
ccagagccatgccaggtatcagctaagcagaagaccaagcagaag
uc008qeb.1
atgagttcacatcagcagaagcagccctgcacagctcctccattgcatgagcaacaagtg
aaacagccttgccagccaccacctcctccatgtgtcgagccctgccaccccaaggctcct
gagccctgccaccccaaggctcctgagccctgccaccccaaggctcctgagccctgcgtt
cctgagccctgtcccatactagcccaacagaagacaaagcaaaag
uc008qed.1
atgagttcccaccagcagaagcagccctgcactgtacctcctctgcaccagcagcaggtg
aagcagccttgccagccaccaccccagccttgtgccgagccctgccaccccaaggcacct
gagccctgcaaccccaaggtgccagagccctgccagcctaaggtgccagagccctgcgtt
cccgagccctgcccctcaccataccagcagaagacaaagcagaag
uc001faw.1
atgaattctcagcagcagaagcagccttgcaccccaccccctcctcagcagcagcaggtg
aaacaaccttgccagcctccaccccagccatgcatcgagccctgccaccccaaggtgcct
gagccctgccaccccaaagtgcctgagccctgccagcccaaggttccagagccctgcgtg
cctgagccctgccctgcaccagcccagcagaagaccaagcagaag
uc001fba.1
atgagttcccagcagcagaagcagccttgcaccccaccccctcttcagcagcagcaggtg
aaacagccttgccagcctccacctcagccatgcatcgagccctgccaccccaaggtgcct
gagccctgccaccccaaagtgcccgagccctgccagcccaaggttccagagccatgcgtg
cctgagccctgccctgcaccagcccagcagaagaccaagcagaag
uc001fav.1
atgtcttcccagcagcagcagcagcagcagtgcccaccccaggcccagcagcagcaagtg
aagcagccttgtcagccaccccctgttaaatgtcaagagacatgtgcacccaaaaccaag
gatccatgtgctccccaggtcaagaagcaatgcccaccgaaaggcaccatcattccagcc
cagcagaagtgtcccgcccagcaagcctccaagagtaaacagaag
uc008qee.1
atgccttcccatcagcatcagcagcaacagtgcacaccacaagcccagcagcagcaggtg
aagcagccctgtcagccacctcctaccaaatgtcaagaggcatgtgtgcctaaaaccaag
gatccatgtgttcctcaggccaaaaaacaatgcccagcgaggagcacaactaacccagct
caagagaagtgtcctgcacagcaagaccctaagtgtaagcagaag
