# Supplementary material for: MSOAR 2.0: Incorporating tandem duplications into ortholog assignment based on genome rearrangement
Source: BMC Bioinformatics. 2010 Jan 6;11:10. doi: 10.1186/1471-2105-11-10 (PMC2821317; doi:10.1186/1471-2105-11-10)
Supplement: Additional file 2 — contains the software MSOAR 2.0. [file 1471-2105-11-10-S2.GZ › MSOAR2.0/Programs/PAL2NAL/pal2nal.v12/o1.clustal]

CLUSTAL W multiple sequence alignment

BC070280      CTAAACTGCATCGTCGCTTCCCAGAACATGGGCATCGGCAAGAACGGGGACCTGCCCCCA
pseudogene    CTAAACTGCATTGTCAATTCCCAGAAGATGGGCATCATCAGGAATGGGGACCTGCCCCCT
              ################################################            

BC070280      CCGCTCAGGAATGAATTCTTCCAGAGAATGACCACAACCTCTTCAGTAGAAGGTAAACAG
pseudogene    CAGCTCAAAAATAAATTCTTCCAAAGAATGACCACACCCTCTTCAGCAGAGGGTAAAGAA
                                ##########################################

BC070280      AATCTGGTGATTATGGGTAAGAAGACCTGGTTCTCCATTCCTGAGAAGAATCGACCTTTA
pseudogene    AATTTAGTATTTTTAATTAGGAAGAACTGGTTCTCGATTACTGAGAAGAATCAACCTTTA
              ############################################################

BC070280      AAGGGTAGAATTAATTTAGTTCTCAGCAGAGAACTCAAGGAACCTCCACAAGGAGCTCAT
pseudogene    AAGTATATAATTAATTTAGTTGTCAGTAGAGAATCCAAGGAACCACCGCAAAGACCTCCT
              #####################                                       

BC070280      TTTCTTTCCAGTCTAGATGATGCCTTAAAACTTACTGAACAACCAGAATTAGCAAATAAA
pseudogene    TTTCTTGACAGTCTGGGTGATGCCTTAAAACGTATTGAGCAACTAAAATTAGCAAATAAA
                                ##########################################

BC070280      GTAGACATGCTCTGGATAGTTGGTGGCAGTTCTGTTTATAAGGAAGCCATGAATGGCCAT
pseudogene    CAAGACGTGTTTTTTACAGTGGGAGGCAGTTCTGTTTATAAGGAATCCATGAATGACCAT
              #####################                                       

BC070280      CTTAAACTATTTGTGACAAGGATCATGCAAGACTTTGAAAGTGACACGTTTTTTCCAGAA
pseudogene    TTTAAACTATTTGTGACATGGATCATGCAGGACTTTCAAAGTGACACGTTTTTTCCTGAA
                                                                          

BC070280      ATTGATTTGGAGAAATATAAACTTCTGCCAGAATACCCAGGTGTTCTCTCTGATGTCCAG
pseudogene    GGTGATTTAGAGAAATATAAACTTCTCCCAGAATACCCAGGTGTTGTCTCTGATGTGGAG
                                                                          

BC070280      GAGGAGAAAGGCATTAAGTACAAATTTGAAGTATATGAGAAGAATGAT
pseudogene    GAGGAGAAAGGCATTAAGTACAAATTTGAAGTATATGAAAAGAATGAT
                                                              
