# Supplementary material for: MSOAR 2.0: Incorporating tandem duplications into ortholog assignment based on genome rearrangement
Source: BMC Bioinformatics. 2010 Jan 6;11:10. doi: 10.1186/1471-2105-11-10 (PMC2821317; doi:10.1186/1471-2105-11-10)
Supplement: Additional file 2 — contains the software MSOAR 2.0. [file 1471-2105-11-10-S2.GZ › MSOAR2.0/Programs/PAL2NAL/pal2nal.v12/for_paml/rst]

Supplemental results for CODEML (seqf: test.codon  treef: test.tree)

Number of codon sites with 0,1,2,3 position differences
   2 vs.    1    112    50    15     0   0.5224 (0.1421 0.2721)


pairwise comparison (Goldman & Yang 1994)
seq seq        N       S       dN       dS     dN/dS   Paras.
  2   1    401.4    129.6   0.1510   0.2525   0.5980   0.5272   1.9406   0.5980 -1014.258
