# Supplementary material for: MSOAR 2.0: Incorporating tandem duplications into ortholog assignment based on genome rearrangement
Source: BMC Bioinformatics. 2010 Jan 6;11:10. doi: 10.1186/1471-2105-11-10 (PMC2821317; doi:10.1186/1471-2105-11-10)
Supplement: Additional file 2 — contains the software MSOAR 2.0. [file 1471-2105-11-10-S2.GZ › MSOAR2.0/Programs/PAL2NAL/pal2nal.v12/for_paml/test.codeml]

seed used = 584939205
CODONML (in paml version 4, June 2007)    test.codon   Model: several dN/dS ratios for branches 
Codon frequencies: F3x4
ns =   2  ls = 177

Codon usage in sequences
--------------------------------------------------------------
Phe TTT  6 10 | Ser TCT  3  3 | Tyr TAT  3  4 | Cys TGT  0  0
    TTC  3  3 |     TCC  3  3 |     TAC  2  2 |     TGC  1  1
Leu TTA  4  7 |     TCA  1  1 | *** TAA  0  0 | *** TGA  0  0
    TTG  1  0 |     TCG  0  1 |     TAG  0  0 | Trp TGG  2  2
--------------------------------------------------------------
Leu CTT  4  2 | Pro CCT  3  5 | His CAT  2  1 | Arg CGT  0  1
    CTC  5  2 |     CCC  1  2 |     CAC  0  0 |     CGC  0  0
    CTA  3  3 |     CCA  6  3 | Gln CAA  3  6 |     CGA  1  0
    CTG  3  2 |     CCG  1  1 |     CAG  4  3 |     CGG  0  0
--------------------------------------------------------------
Ile ATT  5  6 | Thr ACT  1  1 | Asn AAT  7  9 | Ser AGT  3  4
    ATC  3  3 |     ACC  3  1 |     AAC  3  2 |     AGC  1  0
    ATA  1  1 |     ACA  2  3 | Lys AAA  8 11 | Arg AGA  3  3
Met ATG  6  4 |     ACG  1  1 |     AAG  9  8 |     AGG  2  2
--------------------------------------------------------------
Val GTT  4  3 | Ala GCT  2  0 | Asp GAT  5  5 | Gly GGT  5  4
    GTC  2  3 |     GCC  2  1 |     GAC  4  6 |     GGC  5  3
    GTA  3  2 |     GCA  1  2 | Glu GAA 11  8 |     GGA  1  1
    GTG  3  4 |     GCG  0  0 |     GAG  5  7 |     GGG  1  1
--------------------------------------------------------------

Codon position x base (3x4) table for each sequence.

#1: BC070280       
position  1:    T:0.16384    C:0.20339    A:0.32768    G:0.30508
position  2:    T:0.31638    C:0.16949    A:0.37288    G:0.14124
position  3:    T:0.29944    C:0.21469    A:0.27119    G:0.21469
Average         T:0.25989    C:0.19586    A:0.32392    G:0.22034

#2: pseudogene     
position  1:    T:0.20904    C:0.17514    A:0.33333    G:0.28249
position  2:    T:0.31073    C:0.15819    A:0.40678    G:0.12429
position  3:    T:0.32768    C:0.18079    A:0.28814    G:0.20339
Average         T:0.28249    C:0.17137    A:0.34275    G:0.20339

Sums of codon usage counts
------------------------------------------------------------------------------
Phe F TTT      16 | Ser S TCT       6 | Tyr Y TAT       7 | Cys C TGT       0
      TTC       6 |       TCC       6 |       TAC       4 |       TGC       2
Leu L TTA      11 |       TCA       2 | *** * TAA       0 | *** * TGA       0
      TTG       1 |       TCG       1 |       TAG       0 | Trp W TGG       4
------------------------------------------------------------------------------
Leu L CTT       6 | Pro P CCT       8 | His H CAT       3 | Arg R CGT       1
      CTC       7 |       CCC       3 |       CAC       0 |       CGC       0
      CTA       6 |       CCA       9 | Gln Q CAA       9 |       CGA       1
      CTG       5 |       CCG       2 |       CAG       7 |       CGG       0
------------------------------------------------------------------------------
Ile I ATT      11 | Thr T ACT       2 | Asn N AAT      16 | Ser S AGT       7
      ATC       6 |       ACC       4 |       AAC       5 |       AGC       1
      ATA       2 |       ACA       5 | Lys K AAA      19 | Arg R AGA       6
Met M ATG      10 |       ACG       2 |       AAG      17 |       AGG       4
------------------------------------------------------------------------------
Val V GTT       7 | Ala A GCT       2 | Asp D GAT      10 | Gly G GGT       9
      GTC       5 |       GCC       3 |       GAC      10 |       GGC       8
      GTA       5 |       GCA       3 | Glu E GAA      19 |       GGA       2
      GTG       7 |       GCG       0 |       GAG      12 |       GGG       2
------------------------------------------------------------------------------


Codon position x base (3x4) table, overall

position  1:    T:0.18644    C:0.18927    A:0.33051    G:0.29379
position  2:    T:0.31356    C:0.16384    A:0.38983    G:0.13277
position  3:    T:0.31356    C:0.19774    A:0.27966    G:0.20904
Average         T:0.27119    C:0.18362    A:0.33333    G:0.21186


Nei & Gojobori 1986. dN/dS (dN, dS)
(Note: This matrix is not used in later m.l. analysis.
Use runmode = -2 for ML pairwise comparison.)

BC070280            
pseudogene           0.5224 (0.1421 0.2721)

pairwise comparison, codon frequencies: F3x4.


2 (pseudogene) ... 1 (BC070280)
lnL =-1014.258355
  0.52723  1.94064  0.59797

t= 0.5272  S=   129.6  N=   401.4  dN/dS= 0.5980  dN= 0.1510  dS= 0.2525
