# Supplementary material for: MSOAR 2.0: Incorporating tandem duplications into ortholog assignment based on genome rearrangement
Source: BMC Bioinformatics. 2010 Jan 6;11:10. doi: 10.1186/1471-2105-11-10 (PMC2821317; doi:10.1186/1471-2105-11-10)
Supplement: Additional file 2 — contains the software MSOAR 2.0. [file 1471-2105-11-10-S2.GZ › MSOAR2.0/Programs/PAL2NAL/pal2nal.v12/test.nuc]

>BC0700280  dihydrofolate reductase (human)
TGTAACGAGC GGGCTCGGAG GTCCTCCCGC TGCTGTCATG GTTGGTTCGC TAAACTGCAT
CGTCGCTGTG TCCCAGAACA TGGGCATCGG CAAGAACGGG GACCTGCCCT GGCCACCGCT
CAGGAATGAA TTCAGATATT TCCAGAGAAT GACCACAACC TCTTCAGTAG AAGGTAAACA
GAATCTGGTG ATTATGGGTA AGAAGACCTG GTTCTCCATT CCTGAGAAGA ATCGACCTTT
AAAGGGTAGA ATTAATTTAG TTCTCAGCAG AGAACTCAAG GAACCTCCAC AAGGAGCTCA
TTTTCTTTCC AGAAGTCTAG ATGATGCCTT AAAACTTACT GAACAACCAG AATTAGCAAA
TAAAGTAGAC ATGCTCTGGA TAGTTGGTGG CAGTTCTGTT TATAAGGAAG CCATGAATCA
CCCAGGCCAT CTTAAACTAT TTGTGACAAG GATCATGCAA GACTTTGAAA GTGACACGTT
TTTTCCAGAA ATTGATTTGG AGAAATATAA ACTTCTGCCA GAATACCCAG GTGTTCTCTC
TGATGTCCAG GAGGAGAAAG GCATTAAGTA CAAATTTGAA GTATATGAGA AGAATGATTA
ATATGAAGGT GTTTTCTAGT TTAAGTTGTT CCCCCTCCCT CTGAAAAAAG TATGTATTTT
TACATTAGAA AAGGTTTTTT GTTGACTTTA GATCTATAAT TATTTCTAAG CAACTTGTTT
TTATTCCCCA CTACTCTTGT CTCTATCAGA TACCATTTAT GAGACATTCT TGCTATAACT
AAGTGCTTCT CCAAGACCCC AACTGAGTCC CCAGCACCTG CTACAGTGAG CTGCCATTCC
ACACCCATCA CATGTGGCAC TCTTGCCAGT CCTTGACATT GTCGGGCTTT TCACATGTTG
GTAATATTTA TTAAAGATGA AGATCCACAT ACCCTTCAAA AAAAAAAAAA AAAAAAAAAA
AAAAAAA
>pseudogene  dihydrofolate reductase pseudogene (human)
CTAAACTGCA TTGTCAATGA TTCCCAGAAG ATGGGCATCA TCAGGAATGG GGACCTGCCC
TGACCTCAGC TCAAAAATAA ATTCGATTCC AAAGAATGAC CACACCCTCT TCAGCAGAGG
GTAAAGAAAA TTTAGTATTT TTAATTAGGA AGAACTGGTT CTCGATTACT GAGAAGAATC
AACCTTTAAA GTATATAATT AATTTAGTTG TCAGTAGAGA ATCCAAGGAA CCACCGCAAA
GACCTCCTTT TCTTGACTAA AGTCTGGGTG ATGCCTTAAA ACGTATTGAG CAACTAAAAT
TAGCAAATAA ACAAGACGTG TTTTTTACAG TGGGAGGCAG TTCTGTTTAT AAGGAATCCA
TGAATTGAGA CCATTTTAAA CTATTTGTGA CATGGATCAT GCAGGACTTT CAAAGTGACA
CGTTTTTTTC CCCTAGAAGG TGATTTAGAG AAATATAAAC TTCTCCCAGA ATACCCACAA
GGTGTTGTCT CTGATGTGGA GGAGGAGAAA GGCATTAAGT ACAAATTTGA AGTATATGAA
AAGAATGAT
