# Supplementary material for: MSOAR 2.0: Incorporating tandem duplications into ortholog assignment based on genome rearrangement
Source: BMC Bioinformatics. 2010 Jan 6;11:10. doi: 10.1186/1471-2105-11-10 (PMC2821317; doi:10.1186/1471-2105-11-10)
Supplement: Additional file 2 — contains the software MSOAR 2.0. [file 1471-2105-11-10-S2.GZ › MSOAR2.0/Programs/mcl-06-058/TODO]

regularia projectia diligentia

     _____________________________________
    |                                     |
   $$ mcxsubs scripting language          |
    $ extend mcx with data structures|scripting language. ruby/lua/R.
    $ prune vector.h, move idiosyncratic stuff to place where it is used as static
    $ smart cattable ascii/binary/123/abc/packed recognition
    $ reading binary format without seeks.
    $ make mcxarray read bio-type array data flat files
    $ smarter vector set operations (+ testing framework)
    - focus: large graph problems, not just clustering
    - option to redirect stderr           |
    - buffer mcl interchange input        |
    - internally replace tab by hash.     |
    - make mcl available as library call  |
    - try to spot/frame siphoning         |
    / visualize mcl process dynamically   |
    - stress/test suite-setup             |
    - slink / fibonacci heap single link clustering
    - clean up taurus                     |
    - optimum spanning tree               |
    - framework for IO domain manipulation|
    - framework for adapt                 |
    z general interchange s-expression type input syntax
    - framework for overlap               |
    # mcl libs do not unwind on memory errors. (culprit: vector)
    |_____________________________________|

-  deactivate tribemcl.

?  transform mclx_grow_component to while?
?  do component stuff on full vectors and use mclvSelectValues.
   -> for large graphs could be overkill ...

?  --abc-neg-log=f
?  --abc-log=f

/  cleverer mcldMinus:

-  for mcldMerge and large vectors: could pay to check for elements
   in diff - without doing the full count though.

   mclvGetIvpAlienRight(vec1, vec2, offset)    /* offset in vec2 */
   mclvGetIvpAlien(vec1, vec2, offset1, offset2)

   these are iterator type interfaces.

?  what's the most efficient way to prune back zeroes? for now, mclvUnary(fltxCopy)
?  mclvCascade ?
   sum, powsum, max, min

-  check mclvAdd usage; can it be supplanted by mclvUpdateMeet(,,fltAdd) ?

-  -pk  prune by taking k highest values

-  label mode, if number can not be parsed we should set it to 1.0

/  check update_large_small implementation.
/  optimized join, minus, meet (think large sets)
   For meet, done.

This TODO is of the junkyard variety. Like a junkyard, it mostly grows and most
of it is junk. But items do get picked up and are remove or reorderedd, and
other items are shoved into the big bytebin.


   the rewrite of mclxSub may lead the way to a more general setup,
   with a callback mechanism similar to mclxMerge.  what happens if mcldmeet is
   explicitly parameterized as fltLaR ?  (and one takes fltLoR etc etc).
   meet_the_joneses would take that additional parameter.  This would enable
   adding in a submatrix without actually creating the submatrix. So it is
   mclxMaskedMerge. And we would indeed need mclvTernary, as we need first to
   select the row-sub-domain, then apply our callback.
!>
   implement blockc as subroutine. There is a lot of shared code
   with meet_the_joneses. It uses fltLoR, rather than fltLaR.
!>
   mclvBinaryGiven(v1, v2, binop_select(v1, v2), binop_value(v1, v2))
   mclvTernaryGiven(v1, v2, v3, binop_select(v1, v2), binop_value(v1, v3))
   mclvTernaryGivenx(v1, v2, v3, binop_select(v1, v2), triop_value(v1, v2, v3))
   update variants? horrors. small building blocks.

?  create graph.c for stuff such as discs, rings and shortest paths?

-  improve clxcoarse
-  mcxload in etc mode enable label:value.

$  reading binary format without seeks.
( note: domains might already be cached in xf->usr)

   main issue: how to deal with cookie;
   not seeking is easy.
   if cookie fails, how do we handle interchange case.


$$ mcldMerge to keep track of seen things is a bit costly.
   Support using the whole domain with val member as indicator.
   perhaps use 0.5 as false, 1.5 as true.
   Use fltxGt

-  how about giving a matrix a void* usr object.
   useful e.g. for rank matrices (to document the pair/set they
   apply to; although that information is implicitly present).

$  make mcxarray read bio-type array data flat files
   support a binary format for these arrays.

!  force-connected=y fails with directed graphs.

$  mclxicflags, also settable on the command line.
   extension of current --binary flag.
      dump-line
      dump-pairwise
      binary    (full binary)
      arbinary  (binary flatfile)
      complete
      no-keys
      no-values
         (no-loops, force-loops?)
   mclxicsep:
      lead:field:value separators
   mclxictab
      name of tab file (preferably fqn)

-  mcxsubs 'dom(cr, i(5-50))'
   always includes 5-50. how about allowing the intersection
   with the universe to be taken?

-  enable *adding* random links (not a unary transform though).

-  (mcx?) option to fill a matrix with all ones. onify.

-------------


-  check native/123/packed on tab (re)strict

? -dir nm option to make mcl output in nm ?

-  is mcxassemble fully capable of doing asymmetric domains?

w  mcxdump --stream-packed, note 123 and abc are already present.
,  general suggestions.
   if you cannot get something to work, try it with a small test example.
   This applies more broadly then just mcl of course.
-  -extend-tab with 123/native/packed input?

-  mcl small.data --abc -az gives the name on STDERR and STDOUT.

-  future: optionally ship tab domains to matrix reading code
   for native/123/packed (rather than the fait accompli method now)
   should be very doable, as there is currently the domain
   restriction interface. might mostly be a warning/verbosity issue.
   possibly should use this to do some redesign.

mcxdeblast mcxdump etc write leading cookie.
   0x00 0x77 0x77 0x00  -> packed
   #11#  -> 123
   #aa#  -> abc
not specifying stream format will result in cookie try.
so, unspecified input will discard first record.
   when mcl read 123, it should read the tab at the
   very end, so that it is probably already closed.
   unless, you want to do the same checks as with abc,
   of course (except extend).

?  write the cookie always in big endian format.
   recognize (mcl and 'xxx( , xx(m, x(mc as well.

!  streaming: buffer input:
      use mcxIOappendChunk, possibly finishing newline.
      inspiration for general buffering?

-  -t 0 does?

-  mcx max does not work for matrices: it even moans about lt.

on domain operations,
   mclfam should emit notification when it is adjusting domains.
   serves as signal to user.

scripting language needed to avoid making primitives out of
   'colsizes' etc.
   many issues, one of which is sparseness.

suppose you work with a huge matrix and want to extract some
   submatrices and subtabs without reading it into memory multiple
   times.
   On the one hand, just reading it should not be that expensive then, 
      (bring the hardware)
   on the other hand, we might try to move everything into mcx.

-  FAQ things you know or should know.
   mcxdeblast
   threads
   test small. duh.

!  make a vector-dump-debug routine that I am happy with.
perhaps build on the one in mcxdump

-  work on clmps for easy creation of graphics.

--------------------

-  move extend_disc code from mcxsubs to impala.
   fix mclxUnionv inefficiency.

--------------------

p  for selections involving submatrices (e.g. compute union row domain)
   it could be useful to base heuristics on the number of entries
   in the submatrix, or the estimated number.

   then e.g. branch on sparse operation vs full operation

-  sth to make matrices symmetric; by add or max or mul ..
   generalize addTranspose to mclxMergeTranspose

   optimize mclxUnionv
p  
   mclvBinary always allocs temp thing?
   should/could optimize for case where dest is one of the two src and
   encapsulates the other.
p  
   rewrite mcldMeet to use getIvp in situations where that is faster.

-  is the crazy falkner.ps finished?

p  at high preinflation values, it gets a bit unstable.
   how about moderated, topped, or conditional inflation?

clmimac
   *  better dag analysis; check attractor systems before symmetrification.
   *  reasonable edge weights for dag.
   *  dump mode with attractors tagged.
   *  dump mode with overlap tagged.
   *  mclDagTest ok with missing nodes?
   *  optify dumper.threshold.

=  sanitize/rework the mcl IO dump interface. it's crowded.

-  mclcComponents assumes symmetric input (0/1 pattern). That's a pity.

?  transformations that make difficult graphs more amenable.
   (large diameter/segmentation)

clmformat
   *  fancy mode: directory should perhaps be emptied.
   *  nsm and ccm created in directory?
   *  adapt functional?
   The stuff below probably requires re-designing the architecture.
   *  allow overlap.
      need separate section for those  nodes.
      'self value' no longer defined -> duplicated.
      alien selection may need to enforce all explicit clusters.
      mclvScore no longer well defined (the array, print_el_scores).
      -  interesting if nodes have neighbours in overlap?
   !  chunked indexes.
   ?  make refs back to index
   -  create node stickiness matrix from mclvScore array.
   -  add more info at cluster header (cov max min etc)
   -  write hash of indices -> fname, so that it can be changed in zoem space.
   ?  enable index sorted on label [but sorting begets intricacy] (?)

mcxdump:
   *  cleanup option.


clmdist
   sth to pinpoint the set of nodes in flux between different clusterings.
   there is not necessrily a unique set of those; use some rule of thumb.

mclpipeline:
   *  should check empty/impossible val for many options.
   *  allow multiple blastfiles?
   *  can rewrite it with Getopt::Long ? (option forwarding possible?)
   *  perhaps cut down on all the filename customizability.

mcxsubs
   *  fin(noloop, oneloop)
   *  is it far from memclean ?
   *  think about evolution towards more modular chained approach.
   *   --block still seems to take ridiculously long. slow.  profile.
   *  option indicating that it should extend the
      selected domain with all neighbours.
      Perhaps j and e tags.  The first number indicates the level.
   *  option to specify all the nodes in all shortest paths for
      a set of nodes.
      p8,20-30
   *  smart complement of blocks requires different mclxSub coding
      -  Simply using a callback generalizing mcldMeet is difficult because
         domain operation is now tied to row domain of target matrix.
      -  There are also problems with complementing overlapping blocks.
      -  For singletons it is a costly operation to build the complementary
         domain, so for mclxBlockx-complemented might need sth smarter than
         simply use mclxSub-complemented.
      -  Allow column complementation in the interface, or should the caller
         take care of that?
   *  implement mcxsubs --extend as spec option.
   *  is mcxsubs efficient if new domains include the old domains?
   *  mcxsubs reading domains from
      domain matrix should also be supported from disk.
   *  blocks from disk not yet supported.
   *  -1, -2 domain tags, horrid interface AND implementation.

-  find out what depends on taurus, replace it,
   move taurus to some dark basement.  (mcxsubs; src/mcl; others?)
   taurus is hideous.

clmps
   -  only require node locations as input.
   -  compactify ps code, input.
   -  change colouring scheme so that 0.3 0.3 0.4 does not pale next to 1.0 or 0.8 0.2
   !-  base blackness on v / ctr
    -  base line width on v.
   -  allow definition of BBLL etc in same coordinates as vertices;
         automatically compute (in app logic, not PS) PS coordinates.
   -  provision for ranges? e.g.
      [0-25, 25-75, 75-125 ... 925-975, 975-1000] / 1000.

-  clmformat, others:
      compute clustering coefficient, global and localized to clusters.

-  clmimac: sth that just emits non-overlapping cores.
   core/periphery angle.

-  enable mcxdeblast to read from multiple files


######
14:01|589 ecs2d ~/graphs-> mcl hsf.mcx -I 2 -scheme 6
   Segmentation fault (core dumped)
   Cause: read long 135171210771160
   mclvResize succeeds with int 31448 (sth like l % (INT_MAX+1))
   fread fails with size_t ..

-  faq symcheck: mention clxdo script.

-  prune usage of ugly mcxResize.

-  clean up all the interface enums in io.h
   some are not used.

   Is there a way to force enums to be of some type ?

?  mclvGetIvp could check next entry as special case if ivp arg not null.
   idem mclvGetIvpOffset. bit cumbersome though.

!  make mcxmap work on tab files as well.
   ( but how about subselection ......... )

-  taking submatrix with same domains, is that slow?

-  optionally set a hint about the nr of entries in a matrix.

-  over n entries: reduce to n or 0 ?

?  check/further debug mcl tiny-nil.mci on alpha.
#0  0x120011734 in mclExpand (mx=0x140037900, mxp=0x140011540) at expand.c:622
#1  0x12000a504 in doIteration (mxin=0x11fff9ec0, mxout=0x11fff9eb8, mpp=0x140030a00, type=2) at proc.c:281
#2  0x12000a25c in mclProcess (mx0=0x11fff9f28, mpp=0x140030a00) at proc.c:222
#3  0x12000d65c in mclAlgorithm (themx=0x140037900, mlp=0x140031080) at alg.c:618
#4  0x120009bcc in main (argc=2, argv=0x11fffa018) at mcl.c:172

-  ilInstantiate can not act as resize; reset everything.
   should change this.
   some things (accounting code) depend on this.

-  -dump-subd:
      should construct spec first, then do mclxSubRead.

-  mclvaDump2: implement n_per_line argument.

-  clmps:
   show intra cluster edges in X, inter cluster edges in Y;
   accept dom option or multiple dom options.

-  audit printf <%c> conversion spec, takes int arg

-  reinstate perl scripts for grids etc.

!  multi-level:
   singleton clusters might pull together big clusters that are
   otherwise not very much related.
   Think about remedies.

!  look at all cmp functions returning a difference. overflows with long.
-  test all utils for long compatability.

-  sth to compute the set of nodes in the set of shortest paths 
   between two nodes, radius neighbourhood ...

-  sth to compute clustering coefficient, or samples of shortest path
   lengths, capacities?

   so sth else is needed.
   Perhaps mclxSub, mclxBlocks, mclxMerge need reconsidering.

mcxfetch? for format, dimensions, domains, ....
   format
   n_cols
   n_rows
   n_cols, n_rows
   cols
   rows
   cols, rows
   n_entries

?  add env variable for verbosity on non-matching domains

-  mcx should pbb have more efficient stack code.
   also, depth/type checking should be done by dispatcher mostly.

?  does mcl check for negative numbers?

d  mcxdeblast --abc option covers a very generic format.

-  dump format: combined index/label can be handy.
   would be nice to have format-string for that (rather
   than arguments for left-middle-right).

() make better binary format, with sections that have identifiers
   and length description. use this to facilitate bc and optional info.
   put the version number in, cell contents.
   optional information e.g. nrof entries

-  make more generic ascii format, basically mcltype=matrix
   get rid of line-based parsing.
   sanitize ascii parsing all-together, try to delegate it to library routines.

SECTIONS                   change all the time.
   _regular_, _new_release_
   _projects_, _long_term_stuff_
   _networked_
   _test_
   _bug_
   _coding_guidelines_, _coding_standards_
   _audit_
   _after_release_, _after_, _ar_
   _pending_ (this release or postpone?)
   _tail_ (same as _after_ really).
   _design_

   _mcx_
   _clmformat_
   _clmdist_

===============================================================================
_REGULAR_, _NEW_RELEASE_
regularia

?  AC_COPYRIGHT

?  remove dumpstem option, do everything relative to base name ?

?  conditional iterand dumping: only do it while per node >= X neighbours.

-  clmclose:
   define what it does for directed graphs?
   [it won't e.g. work now as mcl iterand interpreter; perhaps it should]
--> move stuff from clmimac to clmcose or vice versa?

-  mclblastline --blast-tab=<foobar>
   does not seem to work :(
      hdr file has to be specified
      map file has to be omitted
         do not use mcxassemble -b option 

-  keep bits of information about a matrix with it
   memory:
      ?  canonical domains
      ?  identical domains
   disk (binary):
      double/float
      long/int

-  cut-overlap
   + cluster/cluster allocation matrix
   mclxInsertIdx(cidx, ridx, val)

-  when reading in matrix, try to spot overflow
   seems hard with fscanf.


OPTION PARSING CONVERSION (+ done, x not needed, - todo)
   +  mcxassemble mcxdump mcxarray mcxsubs
   x  mcxconvert  mcxtest
   -  mcxmap

   +  clmimac clmclean clminfo
   -  clmorder clmdist clmmeet clmresidue clmformat clmmate clmdag
   ?  clmps

-  move shade1 and leader to webindex.azm; remove style.css dependency.
   Improve css classes etc.
   instead of <style="text-align:justify"> use <p class="j"> etcetc.

-  optify strict input reading.

-  let mcxdeblast figure out by itself what kind of input it gets.

!  on the web, link to mclfamily for overview; mclfamily not in distindex??
   remove descriptions from webindex.azm to mclfamily.azm, if necessary.

-  how about binary raw format. ?.

?  do proc_opt_digits and alg_proc_digits actually work together ?
   (seems improbable)

d  -imx really required by clmformat?

-  --fmt-dump option, does it exist? [then create unique file name]

-  reading in the tab file perhaps best done in a single go,
   if the memory is available.

-  perhaps mclvInstantiate should also remove zero elements.


-  set scheme parameter at run time depending on graph size (unless
   users explicitly specifies it).

w  cma option

performance; exclude self-hit. caution: singleton clusters.
add self weight to vscore.

sum_i - self
cluster size - 1
neighbour count - 1 (if self is neighbour)

?  move mcl to shcl, split {clm,interpret}.[ch] off of mcl/ directory.

?  MAXID_MX --> MCLX_MAXID
   (humho, N_COLS also out of band).

-  remove temporary warning code in mclcEnstrict
   permanent solution?

-  [?no! get rid of mclvTop]
   mclvTop actually inspires different implementations ->
   *require* at least 90 percent. Doing so efficiently is a different
   matter, both concrete (how to get at that x percentage without
   sorting twice (some iterated heap scheme?)) and practical (what
   about hub nodes).

-  perhaps copy clmformat -dump to mcxconvert, allow values as well?
 
-  MCLXASCIIFLAGS make option to specify all-entries-on-a-line vectors.
   get in higher up, pass it to mclvaDump

-  why not mclxSubWrite (demand first)
   and mclxSubCompose, mclxSubBinary ..... (same)
   Ouch, brain hurt danger sign.

d! option to pass domains to input routine at mclxRead level;
   [What is a sane design for stuff below?]
   it checks immediately
   for identity, so domain errors cascade quickly.
   then read cluster files first (clminfo, clmformat)
   mclxReadChecked(xf, {0,1,2}, dom_cols, dom_rows)
      equal
      sub
      super
      disjoint
      trisphere

   mclxRead
   mclxaRead
   mclxbRead
   mclxSubRead
   mclxaSubRead
   mclxbSubRead
      all need Checked counterpart? no big deal;
      only asubrawreadchecked and bsubreadchecked will do verification.


#  implemented more binary read integrity checking.
-  tell that - can always be used to specify stdout.
-  mcl overlap: make mode where union is taken.
?  runinfo tables can be stored as matrices .. for what it's worth.
?  make environment variables for leadwidth / overflow length.

/  mclxaSubReadRaw recognizes vec->val; other places?  (guess not)

-  mcxarray: make '\n' endtoken for vector read, adjust whitespace
   handling so that line-based stuff can be done.

() mclxMakeStochastic; saves column sums in vec->val
   unless forbidden to do so by ...?
   humgrr, would like to keep the thing thread-safe (no globals)
   and don't want to do this by argument passing.

() make set/get vector routines for vec->val member (e.g. for diagonal
   values, column sums, max)

w  ascii format stricter line based format.

?  fix up mclvGetIvp with ON_FAIL arg.
   humho, perhaps FAILURE is quite usual and caller most often
   wants to deal with it ..

?  unified approach to output format specification.
   --wb --wa MCLIOFORMAT
   (we now have MCLIOFORMAT)

-  binary format depends on
   which of OS, processor, endiannes, compiler .. ?

-  test+valgrind ascii io, mcl, and mcxsubs.
   mcxassemble as well; no problem with header files (no next line?)

?  is binary stuff over STDIN possible in principle (no)?

?  can ascii io be put in callback framework?
   (e.g. for reading graph into another data structure)

-  integrate the web READMEs into the source.

/  test util/io; error reporting for strange files (empty etc).

?  mclblastline; how about emitting a Makefile ?

test tab related stuff, mcl (new mcxIOreadLine semantics).

[gershwin hobo src/shmx > ./mcxconvert small.mx small.mci
___ [mcxRealloc PBD] negative amount <-67108864> requested
[mcxRealloc] Memory shortage: could not alloc [-67108864] instances of [byte]
[mclvInstantiate] Memory shortage: could not alloc [1065353216] instances of [mclIvp]
___ [mclvEmbedRead] failed to read vector
why different numbers?

-  --adapt, overlapping clusterings; make mode where all
   the intersections are taken.

-  mclInterpretParamNew etc; overdoing stuff, do it from stack?

-  mcxarray: -  centered Pearson.
   test more (after mclxAddTranspose rewrite).

!/ remove exit's from matrix library.
!  check every thing that might fail mem-wise (that's a loooottttt).
!  could copy util ON_ALLOC_FAILURE compile option.

-  design for doing diagonal-related stuff.
   perhaps generalize this; doing selection-related stuff.
-  diag naming conventions now suck.
   added some small functions, including linear mappings of coefficients
   (this is more table like functionality)
   hum, linear mapping is tricky with zeroes.
   mclxUnary
   mclxUnary2(mx,a,b) (a*mx+b)

-  consider freeing the input matrix within doIteration
   (cheaper to have it around only as long as needed).

!  warning; with domain stuff it is crucial the values are nonzero.
   (because of meet etc).
[information like this should go into code/library documentation]

wf cascading 2-level approach with block diagonals.

-  make sth to retrieve overlapping nodes.  
   (relate this to retrieving nodes for distance?)

-  clminfo: allow comma-delimited range of pi values,
   compute them all at once.

-  clmimac; tweak dag pruning implementation and interface.
   note how center�ofset is much more stringent.
   enable boolean junction of conditions? (partialsum <-> [self/center-maxval])
      the mclInterpretParam interface is clumsy wrt w_partialsums.
   internally, dealing with the partialsum bar is also somewhat clumsy
   (e.g. the delta correction; why not GivenValGq?).

-  clmmate: best match: what set distance is used for twins file?
   given two candidates with equal meet size, does it take the smallest?

#  cvs-ify website; - what about various READMEs ?
-  internalize style.css  (shade1 etc bit ugly) ?


-  make warning mode for mcxassemble mirror image step.

-  mclfamily, mclfaq, mclindex:
   central place to tell that - can always be used to specify stdout.

-  rename mclvSelectLqBar as mclvSelectLq, or mclvSelectValLq.

-  mclvCopy should act same as mclvCanonical; ability to specify val.
   mclvCopyDom

-  perhaps add option regarding diagonal to mclxAddTranspose.

-  how about having dedicated 'symmetric' multiply ?
   (saves half-time).
   cq, computing A * A^T
   
   hum. for microarray stuff, also need cutoff.
   mclxComposeX(mx, mx, nb, cutoff, flags | symmetric)
   unwieldy?

-  get mclgrep, mclgraga into some shape.

u  mcxassemble IO interface is too funny.

   previous remarks:
   [  mcxassemble hm -xo does not work in conjunction with -n, --prm or -prm.
      can I make mcxassemble semantics such that there is a ''default''
      output type (which is by 'default' symmetric), so that the xo suffix
      option would pertain to that type, and not necessarily the symmetric
      matrix.

      so, howabout option --default <prm|skw> etc.
      the prm option would primarily be interesting.
   ]

-  does compose work ok with neg values?
   other/all operations?

-  make args const where appropriate.
   make subs static where appropriate.
   fix dst/src argument order.

-  document which routines take ownership of their arguments.
   +  mclxAllocZero does
   -  mclxSub does not

u  threshold option(s) for mcxassemble ?
   -  e.g. absolute value threshold.
   -  relative (center based threshold)
   -  absolute count threshold.
   or perhaps better in separate utility, or with an interface
   shared by multiple programs.

q  mention -pi in granularity section.

-  how to find the efficiency on a subrange of nodes/clusters?

-  clmformat; it'd be nice if it could work on multiple
   clusterings in the same run.

-  mclgrep --delete (for cleaning up):
   use some tmpfile module, do safe housekeeping.
   support quaxp parsing; define quaxp syntax first :)

-  mclgraga: default output is simply range==0,1,max output
   where zero entries are not output. try to unify.
   also, 0,3,0 syntax does not work ..

-  for quaxp syntax
      learn about attribute syntax for xml.
      think of way to have flow text.

-  sort option for clmmeet.

#  changed mclvCopy to *not* copy vid (for a good reason, e.g.
   consider mclxCartesian).
   does that change other behaviour?

?? put (long) cast in N_COLS, N_ROWS defs?
## no; if one day I want to support long long or unsigned long
   then all  printf statements have to be scrutinized, making
   the transition painful.

-  clmformat: -imx no longer required, so perhaps it should be called
   mcxformat again. -dump can dump arbitrary matrices ...

-  tool for quickly laying out cluster size histogram.

-  currently -o [yes use] vs no -o use implies -do/dont {clm,log} -v/V "some"
   difference.  not so nice.

/  can clminfo check whether info already present? nah, pbb better not.

-  subroutine for creating window ascii histogram (like pruning hist)
   subroutine for replacing '=' with string.

i  make algParam parameter const where appropriate.

w/ make mclfamily.azm, copy/extend description from web page.

i  11:11:49 james (src/shmcl) mcl -az
   out.-az.I20s2

s  sth to support line-graph creation, possibly with help of assemble?
s  sth to support Pearson/Cosine computed from vector input.

w  check all sibfam and sibidx uses, try for better setup.

w  add summaries to index listing.
   add link to mcl-all.ps in index.html

bd $(mcl_all_ps) does not work in dependency listing in src/doc/Makefile.am

w  features section in mclfaq ? esp for sparse representation.
-  NEWS etc on website.
-  (auto)make template in mcl/src/doc possible ?
   sth with SUFFIXES or so.

?  include configure options in built-in build information.

-  -pi: it uses -c center value; might it be too large?
!  set good default values for bcut and ecut thresholds.

!~ make extra header or matrix keywords, such that validation
   e.g. for map matrices can be done at IO time.

!~ refactor pruning
   split logging/stats code off of expand.[ch].
   see _networked_

-  how about writing a matrix without keeping it entirely in memory ??
   possible e.g. with mcxarray

-  testing huge.mci with clmformat gives a node 1940
   for which 0.88 of its mass is in a single *alien* cluster.
   is it because of the remaining 0.12 some weights are very high ?
   note that huge.mci is *not* symmetric though.

d!
f  make clmformat, mcxsubs et al index-file aware.  tagged matrices,
   s-expressions and other non xml stuff :)

   could even make pseudo option to simply replace indices by labels.
   (i.e. result will no longer be acceptable as mcl input).

   putIvp, putVid callback mechanisms, that return length written.

h  group mcl/interpret/mclxCoverage under impala/scan ?
   perhaps extend interface ?

h  matrix sequence multiplication etc.
   perhaps easiest to support only postfix format. allthough
   it is hard to read with a vararg that only parses left-to right.
   mclxSeq( "4#Tpxs") (four arguments T
   T transpose
   m mul
   s stochastic
   x exchange
   p pop
   d duplicate
   c (shallow) copy.

   but how to govern freeing ?
   intermediate results are freed; final result is returned.
   is that easy to implement?

bd make mcx.zmm depend on stamp.*, *.azm depend on mcx.zmm.

s  -v cls option that prints clustering characteristics, also
   the distance between consecutive clses.

u? make bcut and ecut combine.

h  how to generally do conditional stuff on two vectors?
h  how to compute characteristics of some result vector without actually
   computing it? (e.g. the size of the meet).  Counting, summing. not only by
   restriction of domain, but e.g.  also by using bounds on value. Perhaps the
   latter is not useful, and the former is covered (scan.[ch]).

/  find out which blast version I am supporting with mcxdeblast.
   ncbi blast it seems. to what extent?

us mclpipeline: --skip-assemble option, fixed mci suffix.
   (for parsers that immediately create mci files).

~  ncm and ccm formats are ugly (size as double). phase out.

~  partition error msg reports the number of clusters that *would* be emptied.
   not the number that is empty. Add extra arithmetic to compensate?

w? prune/reduce/project. example in clmresidue manpage ?

w~ make and/or document clear way to create enstricted matrix. clmenstrict.
   equivalent with
      clmmeet --adapt -o new <foo>.
   fork to clmmeet, with additional -iam clmenstrict option ??
   the overhead and checking required cancel out unification gain.

~  freeze and document the scan interface.
   the MCL_SCAN_{MEET,CMPL} interface feels somewhat clumsy.  There is the
   issue of domains that are not subdomains; is that a feature or a nuisance?
   if it's a feature, how do I account the nr of columns for which the coverage
   holds? should i add n_cols member to mclxScore?

?  mapping: keeping track of associated strings external thing?
d? parsing files with a 'trigger' token, e.g. a newline.
   - inspired by ugly '0 # <tag> <data>' map files)
   - this does not generalize very far, does it?

d  make parsing more strict; use ^(mcl and ^) as delimiters, allow
   nesting, make section searcher that is able to skip nested scopes.
   make line stages and char stages more explicit.

_REGULAR_, _NEW_RELEASE_
===============================================================================
_NETWORKED_

   refactor pruning, verbosity information management. make it more modular,
   to prepare for networked computing.

   assemble all verbosity information in chr matrix or similar structure,
   using callback function with callback argument.

   after multiplication is completed, log stats can be created from the
   chr matrix.

   chr matrix can be created in parts (networked variant) and assembled
   from the parts.

   the one thing remaining is: how does the callback get to fill chr?
   Well, there are a number of parameters and measures evidently present,
   and the compose routine could also present the callback with the
   vector being composed, even at various stages.

   mclMatrixCompose will be changed to act on *two* matrices, and neither
   needs be square/graph-type. It will be silently assumed they are
   stochastic.

   move to separate file, estats.[ch]
   track mclExpandStats, sketch call-graph.

   *  one node is master and keeps track which network nodes own which
      graph nodes.
      this node assembles the DAG matrix and computes intermediate
      clusterings. It uses these to achieve better load balancing.

   *  initially it is assumed that each node can compute its load
      in one go - so each node needs assemble its matrix only once.
      in a smarter scheme, a node might need to assemble several times.

      NO, we need the smarter scheme immediately, as the straightforward
      scheme is simply too error-prone.

      perhaps, conceptually, view the nodes just as a pool.
      so a single node-network should work too.
      the estimated memory size should be a parameter too, so that
      a node knows when to quit assembling a matrix and start doing
      the multiplication.

   *  a node assembles a matrix by asking the master node which network
      nodes it needs to query for its matrix columns.
      it gets a characteristic vector from the master node representing
      the columns it needs to compute.
      In order to compute a set of columns, it first obtains them.
      It then merges all of them; that vector represents the indices
      of the matrix columns that must be obtained.

   *  implement fault-tolerance; a partial multiplication has succeeded
      only when the results are written to disk (in master node and/or
      in slave node?)

   *  intermediate results are save to file.

_NETWORKED_
===============================================================================
_TEST_

/  -DVALUE_AS_DOUBLE, -DINDEX_AS_LONG settings.

_TEST_
===============================================================================
_BUG_

-  there is code such as
      while (ipv<ivpmax)
   where ivp and ivpmax are both NULL, e.g. possibly (void*) 0.
   This is pbb illegal C, pitifully (because ivpmax is defined as ivp+0).

-  mclvCreate/mclvInstantiate leave vec in inconsistent state.

-  let.c:52: warning: implicit declaration of function `log10'

_BUG_
===============================================================================
_PENDING_

?  should not clmresidue be part of clmformat?

i  MCLV_CHECK is not used consistently.

#? fix all alloczero null,null invocations.
!  can matrices be created other than by allocZero?

-  split --adapt into --adapt-domain, --adapt-partition.

-  some way to easily generate funny clusterings (e.g. top, bot, rgt, lft).

-  explicit mention of report.h in shcl/Makefile.am: necessary?

-  abel reported negative timings. somewhere convert to float?

!  N_cols, N_rows now redundant; must always match dom_cols->n_ivps.
?  delete them? -> or make them a macro :)

-  document colprops in interpret.c (it no longer represents nodes;
   it represents ofsets of nodes).

?  be stricter with prefixes in
   ENSTRICT_LEAVE_MISSING etc -- also in the mcx library.

?  implement matrix check, and e.g. RUNTIME_MATRIX_CHECK

-  some design were matrix-well-formedness checks can be optionally
   turned on at well-chosen places.

-  selectGqBar etc is a jungle; can also do it via unary paradigm.  but how to
   combine criteria then?  think on.

-  make all static functions static.


_AFTER_RELEASE_, _AFTER_, _AR_
===============================================================================
_AUDIT_

##
##
   ivp.c cmp uses '-' op that may overflow.
   unless idx is restricted to be nonneg.
   interesting.

##
##    The idiom 'while (--vecsize)'
      fails when vecsize is zero -- it should be while '(--vecsize >= 0)'

##
##    In this idiom:
      ;  mclIvp* ivp    = vec->ivps
      ;  mclIvp* ivpmax = ivp + vec->n_ivps
      if vec->ivps == NULL and NULL == (void*) 0, is the second line
      in effect illegal C?
      ;  ivpmax = (void*) 0 + 0

-  make arguments const where appropriate,
   make routines static where appropriate.

-  make src/dst order consistent.

-  the pruning error messages need to use vid.
   check all printf's on \<c\> \<cidx\> etc -- simply check all printfs.

_AUDIT_
===============================================================================
_LONG_TERM_STUFF_, _PROJECTS_, projectia

-  make mcx valgrind clean.

-  make io.c memclean under failures.

-  syntax is now getting to a point where I should perhaps
   use sth xml or s-expression like.
   perhaps make my own breed anyway: quaxp! qua(si-s-e)xpressions.
   xml is cumbersome, what I have is quite usable, diversity is good.
   need some nice way to denote attribute-value pairs though.
   can values then be s-expressions?

-  implement mcl for grids / distributed computing. should be fun -
   mcl is self-tuning as intermediate clusterings can be used
   to group vectors.

-  refactor mclAlgorithm etc to enable Java Jini interface.

-? extend clm distance for overlapping clusterings.
   perhaps by identifying such a clustering with its own meet, rather
   than the dumb first-see-first-grinds algorithm.

-  remove globals (e.g. interfaces)
   can I do sth like pid hashing to associate state with callers?

-  (64 bit?) compiler errors reported by ? on mcl-devel.

-  make mclxTaggedWrite wrap around a callback -> callback provides stuff to be
   written inside (balanced) parentheses.

-  taurus is becoming a wasteland, I did not apply the err.h clean-up
   there, and a lot of other make-overs have passed by it as well.
   someday, I need to move a lot of crap out of there, and do a total rewrite.
   Should the integer list be based on an index index pair ? pbb so.
   typedef struct mcxII
   {  int   ia
   ;  int   ib
   }  mcxII ;

   perhaps throw in an extra void*.
   ilList contains ints, not longs. bummer. (used in clm.c, pbb mclInterpret).

-  specify identity matrix with header only.
   other such facilities for special matrices, e.g. constant matrices.
   what would be clean syntax, given or not given that I am willing to break
   current syntax ?

(mclheader
mcltype=matrix
dimensions=10x10
)
(mclmatrix
begin
  ( template
    type=identity
    value=3.0
  )
)
   how about implementing cascade type definitions?
   how about providing looping constructs?
(mclmatrix
  (  mcx /code ...
  )
)
   this is also depending on syntax decision (s-expression?)

-  fix col/row argument order, both for API and for cl interfaces.

-  distributed mcl: based on decomposed matrix multiplication + inflation.
   results are tagged with identifier and written to disk, including
   metadata such as pruning information.
   progress interface ? perhaps interrupt-based.

   the distributer is either centralized or decerntralized -- node ordering
   should be smart and according to cluster structure found.

   storage could possibly be database driven .. intermediate results
   must be kept. identification issues are the most difficult.

   matrix-vector multiplication; just needs to check that the vector
   subsumes the matrix dom_cols vector.

   it might be constructed like this: a node gets a bunch of vectors,
   and constructs the matrix it needs from that (finding the right
   hosts by communicating with an info node).
   or better: a node gets a domain vector, containing the vids (as indices)
   of the vectors it needs to multiply.

?/ carry through num/real renaming, careful scrutinizing of int and float
   usage. Ouch, this one is painful.

_LONG_TERM_STUFF_, _PROJECTS_, projectia
==============================================================================
diligentia

-  better naming conventions in pval.h
   ( ones with two args and ones with void arg)

diligentia
==============================================================================
_CODING_GUIDELINES_, _CODING_STANDARDS_

-  write down my coding standard :)
   e.g. when do I use xxx_yyyy and when xxxYyyy ?

-  convert stack code in /shmcx/stack.[ch] to generic code using callbacks.
   do better job at type handling.

-  compile with -Wall -pedantic -ansi

/  seek compiler flag to forbid trigraphs (gcc -Wall seems to include this).

-  use as few integer types as possible. pnum was introduced to accomodate
   large indices (which makes sense since mcl indices never act as offset).

   almost all other integer types should be simply int, despite the
   fact that it is possibly only a 16-bit type.

-  create coding guidelines for printf usage and
   c's integer types troubles and float/double troubles.
   -  use casts
   -  use strtol

-  all apps should support / be clear on
   -  sparse columns
   -  zero matrices
   -  faulty clusterings
   -  non-sequentially indexed clusterings.
   -  sub-super-equal domain behaviour.

_CODING_GUIDELINES_, _CODING_STANDARDS_
==============================================================================

-  perhaps remove propagation stuff from vectorUnary,
   make vectorCascade instead.

-  when dumping 'chr', preferably make sure that columns are per-line
   (and don't span multiple)?

-  can I generalize split/join towards overlapping clusterings?

-  shmcx/ops.c now calls mcxStatsNew with NULL windowSizes arg
   and n_windows == 0. This should work, but does it?

-  clmimac: perhaps write enstrict information in enstricted clustering.
-  clmimac: count of overlap instances can exceed graph cardinality ..
   perhaps this need be so.
-  clmimac: make --tag flag, that appends parameter in case of single
   file name ??  semantics are becoming a bit unwieldy?

-  mcx: how would I support arrays?
   idea: array would contain <type> information,
   e.g. "matrix", "int", "double", "mixed"
   but array accessory and insertion functions etc are difficult to do right.
   not a small project.
   how about dropping contiguity demand, replace by linked chunks?

-  should --show-log output the same stuff as --log?

-  making (script-like) hooks via which user-defined matrix-quantities
   can be monitored during the process.  Like replacement entropy measures for
   inhomogeneity.
   should e.g.  enable dump of listing of 'kept mass' instances?

-  what about funny arg combo's like
      --expand-only and --inflate-first.
      --log and --binary.
   no checking yet.

-  Not really a todo item, but rather recording a thought:
   I would like it best if

   aclocal.m4 bootstrap depcomp install-sh mkdinstalldirs stamp-h stamp-h.in

   Were all in a separate directory say named 'auto'.  Would that conflict
   with the standard setup of autotools, or would it be relatively painless to
   achieve?

-  ideas for alg info: cluster granularity, cluster overlap,

_TAIL_
==============================================================================
_DESIGN_

-  the presence of zero values should never harm; it should never
   harm to remove them.

-  note how the vid thing is absent from nearly all vector methods.
   it has to be done by custom code.

-  compile time choice between int or long indices, float or double values, in
   the types

      pnum
      pval

   After some coding I found it the cleanest to use the largest allowable
   type as much as possible, and have as few *pnum* and *pval* occurrences
   in the code as possible.

   This is done by doing all pnum related stuff in the largest type supported
   (currently long), which may give overhead when using the smaller type. How
   much overhead is currently not known.  This might be an issue already, or it
   might become an issue if 'long long' was ever to be supported.

-  dichotomoty between sorted dedupped ivp arrays (vectors)
   and unsorted arrays leaves me longing for more oo functionality.
   
   I want to share the mclvResize mclvInstantiate functionality etc,
   but only a few of these.

_DESIGN_
===============================================================================
_mcx_

-  extend mcx with iteration, access to vectors, nodes.
   vector copy, ..
   how about beginning with a python frontend talking to a C backend?
   scripting in python (or perl) should make life easier .. 
   some education in computer algebra systems is needed.
   some education in byte-compiling might be interesting as well.
   what level of sophistication of data structures?

   lex/yacc. make mcx app code more generic as well.

-  scripting. still stack based?
   data storage, assignment, composite structures; to what extent?

-  pruning options for matrix. Some monster approach.
-  clsort op?  note this needs renaming of vids.
      modes lex size revsize none.
-  mcx: cmap op?
-  try to move more clm stuff into mcx. e.g. enstriction, domain
   selection.
-  equip mcx with better scripting capabilities, node addressing.  (e.g.
   matrix vector/entry selection, loops)
-  I may be interested in utilities operating on vectors as sets.  BUT
   them should be part of mcx.  think of good primitive names. all start
   with vec?
-  can I integrate mcxsubs in mcx? too much IO specifics?

   when passing options to those, I could adopt the convention that strings
   starting with a hyphen are option strings. :).  only, would I have to
   reverse the listing?  e.g.
      10 -Q 8 -P imac.
   mm,
      matrix -Q 10 -P 8 imac
   would be neater.  but who is going to be responsible for switching those?
   imac? the parser?  best if it is the parser. perhaps sth comparable to
   opening a block and closing a block.  how to do then
      matrix -Q 2 10 mul -P 8 imac
   So alas,
      matrix 2 10 mul -Q 8 -P imac
   is easiest.  this will require a framework of wrappers around paramNew
   routines I believe. but this can pbb be quite simple.
      HOW ABOUT BUILDING UP PARAMETERS IN A BLOCK ?
      { matrix -Q 10 -P 8 } imac
   imac is then simply a primitive receiving a block.

   uh, but imac should be implemented as program in mcx language.
   perhaps mcl not.

_mcx_
===============================================================================
_clmformat_ _CLMFORMAT_

a  clmformat/scan: works for any combination of nil vectors/domains ?
   (had trouble even with singletons ..)
   also test for void matrix, void clustering, and for zero matrix
   of positive dimension.

~  optify percentage threshold (now 0.95) and count threshold (now 10)
~  enable matrix output of cl with self values.
?  add bottom to inner and outer navigation bars?
?  optify sorting child nodes.
?  tablize index
/  test for fznny.mci, i.e. non canonical graphs.
/  modularize and prettify clmformat code. it's damn ugly.
/  audit footers, headers, rules.
/  html/txt mode not separated for recent index work.
-? if > points to other file, make stand out.
   perhaps more generally for all pointers ?????
-  add average, ctr cluster size etc.
   use mclvScan for this. make 'staafdiagram'?
-? equip clmformat with -i option as well ?
-  mcxIOopen needed for tab, not for mx.
?  does not currently test for graphity?

-  generalize hit scores.
-  use greedy algorithm to take sample from clusters.
   compute expansion of cluster projection,
   by sweeping all other nodes into a rest node.

   covering nodes:
   what about just a greedy algorithm:
      take best according to sophisticated hit rate,
      then scan the entire list and find a node which will
      add the most extra weight.
      sth like expander nodes in there;
         cluster submatrix C:
         thereof rectangular submatrix R,
         st R * C * C *C has highest total weight. or so.
   hit rates: take the weighted average of
   the (simple) hit rates of the neighbours - repeat?

   Suppose cluster A has many nodes outer for B.
   How often is then the reverse also true ?

   alignments; order nodes on hit scores.

_clmformat_ _CLMFORMAT_
===============================================================================

corrupted matrices due to alien entries in vectors.
 # suppose a corrupted matrix has additional alien indices.
 # which part blows up?  why not a panic?
 # compose creates overly long vectors, whereas it reckons
 # they cannot get any bigger than the relevant domain size.  So, should create
 # check in compose ..?  others, e.g. mclxBinary?

===============================================================================
_HACKING_

 
x implement mclvTernary ?
   x y z, f, g
      if g(y, z) apply f(x,y)
   This will help streamline mclxBlocks, for one thing.
   Would one want to iterate over columns also based on some ternary criterion,
   rather than simple meet?

x  think about similarity between mcxTing and mclpAR* types;
   how to do this more generically without going C++ ?

x  think of a way to repeat a sorting operation on one array onto
   another array.

--------------------

LEGEND                     changes all the time.
   -  todo
   ~~ stream of subconsciousness entry
   ?  todo?
   !  definitely do
   () observation/aside
   #  done (for good vibrations)
   #? done?
   /  mostly done, needs continuation/finishing/testing
   ~  move to _pending_, or move to _after_release_ ?
   bd build environment
   a  audit.
   d  design (library level, data structures, core interfaces).
   f  framework, integration issues
   g  generalize [design].
   h  API / library / header file grouping
   i  iota, scribble, vaguely related.
   s  support for new functionality.
   p  performance/practice
   q  faq
   t  test target.
   u  user interface stuff.
   w  documentation.
   x  hacking, technology/implementation driven ideas.
   z  far future finking.
