# Supplementary material for: MSOAR 2.0: Incorporating tandem duplications into ortholog assignment based on genome rearrangement
Source: BMC Bioinformatics. 2010 Jan 6;11:10. doi: 10.1186/1471-2105-11-10 (PMC2821317; doi:10.1186/1471-2105-11-10)
Supplement: Additional file 2 — contains the software MSOAR 2.0. [file 1471-2105-11-10-S2.GZ › MSOAR2.0/Programs/mcl-06-058/config.h]

/* config.h.  Generated by configure.  */
/* config.h.in.  Generated from configure.ac by autoheader.  */

/* Define to 1 if you don't have `vprintf' but do have `_doprnt.' */
/* #undef HAVE_DOPRNT */

/* Define to 1 if you have the <float.h> header file. */
#define HAVE_FLOAT_H 1

/* Define to 1 if you have the `floor' function. */
#define HAVE_FLOOR 1

/* Define to 1 if you have the <inttypes.h> header file. */
#define HAVE_INTTYPES_H 1

/* Define to 1 if you have the `m' library (-lm). */
#define HAVE_LIBM 1

/* Define to 1 if you have the <limits.h> header file. */
#define HAVE_LIMITS_H 1

/* Define to 1 if your system has a GNU libc compatible `malloc' function, and
   to 0 otherwise. */
#define HAVE_MALLOC 1

/* Define to 1 if you have the <malloc.h> header file. */
#define HAVE_MALLOC_H 1

/* Define to 1 if you have the <memory.h> header file. */
#define HAVE_MEMORY_H 1

/* Define to 1 if you have the `memset' function. */
#define HAVE_MEMSET 1

/* Define to 1 if you have the `pow' function. */
#define HAVE_POW 1

/* Define if you have POSIX threads libraries and header files. */
/* #undef HAVE_PTHREAD */

/* Define to 1 if you have the `rint' function. */
#define HAVE_RINT 1

/* Define to 1 if you have the `sqrt' function. */
#define HAVE_SQRT 1

/* Define to 1 if you have the <stdint.h> header file. */
#define HAVE_STDINT_H 1

/* Define to 1 if you have the <stdlib.h> header file. */
#define HAVE_STDLIB_H 1

/* Define to 1 if you have the `strchr' function. */
#define HAVE_STRCHR 1

/* Define to 1 if you have the <strings.h> header file. */
#define HAVE_STRINGS_H 1

/* Define to 1 if you have the <string.h> header file. */
#define HAVE_STRING_H 1

/* Define to 1 if you have the `strpbrk' function. */
#define HAVE_STRPBRK 1

/* Define to 1 if you have the `strstr' function. */
#define HAVE_STRSTR 1

/* Define to 1 if you have the <sys/stat.h> header file. */
#define HAVE_SYS_STAT_H 1

/* Define to 1 if you have the <sys/types.h> header file. */
#define HAVE_SYS_TYPES_H 1

/* Define to 1 if you have the <unistd.h> header file. */
#define HAVE_UNISTD_H 1

/* Define to 1 if you have the `vprintf' function. */
#define HAVE_VPRINTF 1

/* output citation reference (default yes) */
#define MCL_HELPFUL_REMINDER 

/* Name of package */
#define PACKAGE "mcl"

/* Define to the address where bug reports for this package should be sent. */
#define PACKAGE_BUGREPORT "mcl-devel@lists.micans.org"

/* Define to the full name of this package. */
#define PACKAGE_NAME "mcl"

/* Define to the full name and version of this package. */
#define PACKAGE_STRING "mcl 06-058"

/* Define to the one symbol short name of this package. */
#define PACKAGE_TARNAME "mcl"

/* Define to the version of this package. */
#define PACKAGE_VERSION "06-058"

/* Define to the necessary symbol if this constant uses a non-standard name on
   your system. */
/* #undef PTHREAD_CREATE_JOINABLE */

/* Define to 1 if you have the ANSI C header files. */
#define STDC_HEADERS 1

/* Version number of package */
#define VERSION "06-058"

/* Define to empty if `const' does not conform to ANSI C. */
/* #undef const */

/* Define to rpl_malloc if the replacement function should be used. */
/* #undef malloc */

/* Define to `unsigned' if <sys/types.h> does not define. */
/* #undef size_t */
