# Supplementary material for: MSOAR 2.0: Incorporating tandem duplications into ortholog assignment based on genome rearrangement
Source: BMC Bioinformatics. 2010 Jan 6;11:10. doi: 10.1186/1471-2105-11-10 (PMC2821317; doi:10.1186/1471-2105-11-10)
Supplement: Additional file 2 — contains the software MSOAR 2.0. [file 1471-2105-11-10-S2.GZ › MSOAR2.0/Programs/mcl-06-058/src/shmx/Makefile.am]

## Process this file with automake to produce Makefile.in
## $Id: Makefile.am,v 1.22 2005/11/03 17:21:18 flux Exp $

include $(top_srcdir)/include/include.am

bin_PROGRAMS = mcxconvert mcxsubs mcxmap mcxassemble mcxarray mcxdump mcxload
noinst_PROGRAMS = mcxtest

mcxassemble_SOURCES = mcxassemble.c
mcxconvert_SOURCES = mcxconvert.c
mcxsubs_SOURCES = mcxsubs.c
mcxmap_SOURCES = mcxmap.c
mcxdump_SOURCES = mcxdump.c
mcxtest_SOURCES = mcxtest.c
mcxarray_SOURCES = mcxarray.c
mcxload_SOURCES = mcxload.c
