# Supplementary material for: MSOAR 2.0: Incorporating tandem duplications into ortholog assignment based on genome rearrangement
Source: BMC Bioinformatics. 2010 Jan 6;11:10. doi: 10.1186/1471-2105-11-10 (PMC2821317; doi:10.1186/1471-2105-11-10)
Supplement: Additional file 2 — contains the software MSOAR 2.0. [file 1471-2105-11-10-S2.GZ › MSOAR2.0/Programs/mcl-06-058/src/mcl/interpret.h]

/*  Copyright (C) 1999, 2000, 2001, 2002, 2003, 2004, 2005 Stijn van Dongen
 *
 * This file is part of MCL.  You can redistribute and/or modify MCL under the
 * terms of the GNU General Public License; either version 2 of the License or
 * (at your option) any later version.  You should have received a copy of the
 * GPL along with MCL, in the file COPYING.
*/

#ifndef mcl_interpret_h
#define mcl_interpret_h

#include "impala/matrix.h"

/*
 *  FIXME  This description must be updated; esp wrt to different modes
 *  of operation (1. mcl iterand operand, 2. dag operand).
 *
 *  mclMatrix* clusterMtx mclInterpret
 *  (  const mclMatrix*          mtx
 *  ,  const mclInterpretParam*  ipp
 *  );
 *
 *  description (short)
 *
 *    Interpret any (nonnegative) stochastic matrix mtx as a clustering via a
 *    mapping explained below, return clustering encoded as matrix. Each vector
 *    in clusterMtx represents a cluster element, the last vector in clusterMtx
 *    represents a garbage vector.  The members of ipretParam affect the number
 *    and size of the clusters and the amount of overlap generated.
 *
 *  more background     
 *
 *    This routine works canonically on stochastic matrices which are
 *    'diagonally positive semi--definite' (dpsd) or doubly idempotent.  Do not
 *    worry about this; see below for the crux. It was designed in a robust
 *    way, and will give meaningful results for all kinds of nonnegative
 *    matrices. However, it is likely that the greatest use of mclInterpret()
 *    lies in applying it to iterands of the MCL process, especially early
 *    iterands. The characteristic property of dpsd matrices is that the
 *    absolute value of each diagonal entry relative to the other (absolute)
 *    values in the vector it is in is governed by special restrictions which
 *    bring forth a cluster interpretation of the (column) indices. The simple
 *    truth, explained in the more specific setting of column stochastic dpsd
 *    matrices, is:

 *    Let A be a column stochastic dpsd matrix.  Write l-->k if A_{ll} <=
 *    A_{kl}.  Then --> induces a directed acyclic graph (DAG) on the column
 *    indices of A, if identical columns are lumped together.  See 'A cluster
 *    process for graphs using stochastic matrices' by Stijn.  The canonical
 *    way to associate a clustering with a DAG is to define each node with no
 *    outgoing arcs (a sink) as the core of a unique clustering.  Each core is
 *    then expanded with all nodes that reach it.  The definition above can
 *    also be applied to nonnegative doubly idempotent stochastic matrices,
 *    which in general need not be dspd (they are dpsd only if every node is an
 *    attractor, which is an exceptional case), yielding the canonical cluster
 *    interpretation of such a matrix.
 *
 *    mclInterpret works by associating a DAG with its input matrix such that
 *    the returned clustering satisfies the definition above for a nonnegative
 *    input matrix which is dpsd or doubly idempotent. However, mclInterpret
 *    does the best it can in associating a DAG with any stochastic matrix, in
 *    a manner which is not affected by the order in which columns and rows are
 *    stored. Moreover, the routine allows a parametrization possibly affecting
 *    the amount of overlap and the number of clusters generated. 'Possibly'
 *    because certain matrices allow only one sensible cluster interpretation,
 *    e.g. doubly idempotent matrices.
 *
 *    The members of mclInterpretParam are used for transforming an input
 *    matrix before interpreting it.  Their values affect whether diagonal
 *    entries survive this transformation or not.  This in turn affects the
 *    resulting clustering.  Basically, the more diagonal entries survive
 *    (which are not maximal in their column), the more overlap will result in
 *    the clustering.  note: The (graph associated with the) transformed matrix
 *    still need not be a DAG.
 *
 *    The transformed matrix (call it) T is interpreted as follows.  nodes
 *    which still have a positive return value (corresponding with columns with
 *    nonzero diagonal entry) are considered attractive. If T_{kl} != 0 we say
 *    that l-->k or that l is a parent of k.  A node is also considered
 *    attractive if anywhere in a chain of parents leading to this node, there
 *    is an attractive parent.  Now, each connected subgraph consisting solely
 *    of attractive nodes is taken as the core of a cluster element.  This
 *    corresponds with 'lumping together of identical columns' in the case of
 *    dpsd matrices mentioned above (the columns being the columns associated
 *    with that connected subgraph, and this set of columns subsequently
 *    playing the role of sink).  This core C is extended with (the nodes of)
 *    all chains of parents for which one of the nodes lies in C.  This
 *    corresponds with the act of joining all nodes reaching a specific sink in
 *    a DAG.  This definition and its implementation guarantuee that the
 *    resulting clustering is permutation invariant (i.e. does not depend on
 *    the order in which columns and rows are stored).
 *
*/

typedef struct
{  double   w_selfval      /* default ~ 0.001   */
;  double   w_maxval       /* default ~ 0.999   */
;  double   delta          /* default 0.01      */
;  
}  mclInterpretParam;

mclInterpretParam* mclInterpretParamNew
(  void
)  ;

void mclInterpretParamFree
(  mclInterpretParam **ipp
)  ;


mclMatrix* mclInterpret
(  const mclMatrix*     mx
)  ;

mclMatrix* mclDag
(  const mclMatrix* A
,  const mclInterpretParam* ipp
)  ;

int mclDagTest
(  const mclMatrix* dag
)  ;

double mclxCoverage
(  const mclMatrix*     mx
,  const mclMatrix*     clustering
,  double               *maxcoverage
)  ;

void  clusterMeasure
(  const mclMatrix*     clus
,  FILE*                fp
)  ;

mclVector*  mcxAttractivityScale
(  const mclMatrix*     M
)  ;


#if 0
void mcxDiagnosticsAttractor
(  const char*          ffn_attr
,  const mclMatrix*     clustering
,  const mcxDumpParam*  dumpParam
)  ;


void mcxDiagnosticsPeriphery
(  const char*          ffn_peri
,  const mclMatrix*     clustering
,  const mcxDumpParam*  dumpParam
)  ;
#endif


#endif
