# Supplementary material for: MSOAR 2.0: Incorporating tandem duplications into ortholog assignment based on genome rearrangement
Source: BMC Bioinformatics. 2010 Jan 6;11:10. doi: 10.1186/1471-2105-11-10 (PMC2821317; doi:10.1186/1471-2105-11-10)
Supplement: Additional file 2 — contains the software MSOAR 2.0. [file 1471-2105-11-10-S2.GZ › MSOAR2.0/Programs/mcl-06-058/src/mcl/.deps/proc.Po]

proc.o proc.o: proc.c /usr/include/time.h /usr/include/features.h \
  /usr/include/sys/cdefs.h /usr/include/bits/wordsize.h \
  /usr/include/gnu/stubs.h /usr/include/gnu/stubs-32.h \
  /usr/lib/gcc/i386-redhat-linux/4.1.1/include/stddef.h \
  /usr/include/bits/time.h /usr/include/bits/types.h \
  /usr/include/bits/typesizes.h /usr/include/signal.h \
  /usr/include/bits/sigset.h /usr/include/bits/signum.h \
  /usr/include/bits/siginfo.h /usr/include/bits/sigaction.h \
  /usr/include/bits/sigcontext.h /usr/include/asm/sigcontext.h \
  /usr/include/bits/sigstack.h /usr/include/bits/pthreadtypes.h \
  /usr/include/bits/sigthread.h proc.h interpret.h \
  ../../src/impala/matrix.h /usr/include/stdio.h /usr/include/libio.h \
  /usr/include/_G_config.h /usr/include/wchar.h /usr/include/bits/wchar.h \
  /usr/include/gconv.h \
  /usr/lib/gcc/i386-redhat-linux/4.1.1/include/stdarg.h \
  /usr/include/bits/stdio_lim.h /usr/include/bits/sys_errlist.h \
  /usr/include/bits/stdio.h ../../src/impala/ivp.h \
  ../../src/impala/ivptypes.h \
  /usr/lib/gcc/i386-redhat-linux/4.1.1/include/limits.h \
  /usr/lib/gcc/i386-redhat-linux/4.1.1/include/syslimits.h \
  /usr/include/limits.h /usr/include/bits/posix1_lim.h \
  /usr/include/bits/local_lim.h /usr/include/linux/limits.h \
  /usr/include/bits/posix2_lim.h ../../util/alloc.h /usr/include/stdlib.h \
  /usr/include/sys/types.h /usr/include/endian.h \
  /usr/include/bits/endian.h /usr/include/sys/select.h \
  /usr/include/bits/select.h /usr/include/sys/sysmacros.h \
  /usr/include/alloca.h ../../util/types.h ../../util/inttypes.h \
  ../../util/types.h ../../src/impala/vector.h \
  /usr/lib/gcc/i386-redhat-linux/4.1.1/include/float.h \
  ../../src/impala/pval.h ../../src/impala/iface.h ../../util/io.h \
  ../../util/ting.h /usr/include/string.h /usr/include/bits/string.h \
  /usr/include/bits/string2.h ../../util/alloc.h ../../util/hash.h \
  ../../util/list.h ../../util/gralloc.h expand.h /usr/include/pthread.h \
  /usr/include/sched.h /usr/include/bits/sched.h \
  /usr/include/bits/setjmp.h ../../util/ting.h ../../util/heap.h \
  ../../src/taurus/ilist.h ../../util/equate.h ../../src/impala/tab.h \
  ../../util/hash.h ../../util/opt.h clm.h ../../util/types.h dpsd.h \
  inflate.h procinit.h ../../src/mcl/proc.h ../../util/hash.h \
  ../../src/impala/io.h /usr/include/math.h /usr/include/bits/huge_val.h \
  /usr/include/bits/mathdef.h /usr/include/bits/mathcalls.h \
  /usr/include/bits/mathinline.h ../../src/impala/matrix.h \
  ../../src/impala/tab.h ../../util/ting.h ../../util/list.h \
  ../../util/err.h ../../util/io.h ../../util/alloc.h ../../util/minmax.h \
  ../../util/compile.h

/usr/include/time.h:

/usr/include/features.h:

/usr/include/sys/cdefs.h:

/usr/include/bits/wordsize.h:

/usr/include/gnu/stubs.h:

/usr/include/gnu/stubs-32.h:

/usr/lib/gcc/i386-redhat-linux/4.1.1/include/stddef.h:

/usr/include/bits/time.h:

/usr/include/bits/types.h:

/usr/include/bits/typesizes.h:

/usr/include/signal.h:

/usr/include/bits/sigset.h:

/usr/include/bits/signum.h:

/usr/include/bits/siginfo.h:

/usr/include/bits/sigaction.h:

/usr/include/bits/sigcontext.h:

/usr/include/asm/sigcontext.h:

/usr/include/bits/sigstack.h:

/usr/include/bits/pthreadtypes.h:

/usr/include/bits/sigthread.h:

proc.h:

interpret.h:

../../src/impala/matrix.h:

/usr/include/stdio.h:

/usr/include/libio.h:

/usr/include/_G_config.h:

/usr/include/wchar.h:

/usr/include/bits/wchar.h:

/usr/include/gconv.h:

/usr/lib/gcc/i386-redhat-linux/4.1.1/include/stdarg.h:

/usr/include/bits/stdio_lim.h:

/usr/include/bits/sys_errlist.h:

/usr/include/bits/stdio.h:

../../src/impala/ivp.h:

../../src/impala/ivptypes.h:

/usr/lib/gcc/i386-redhat-linux/4.1.1/include/limits.h:

/usr/lib/gcc/i386-redhat-linux/4.1.1/include/syslimits.h:

/usr/include/limits.h:

/usr/include/bits/posix1_lim.h:

/usr/include/bits/local_lim.h:

/usr/include/linux/limits.h:

/usr/include/bits/posix2_lim.h:

../../util/alloc.h:

/usr/include/stdlib.h:

/usr/include/sys/types.h:

/usr/include/endian.h:

/usr/include/bits/endian.h:

/usr/include/sys/select.h:

/usr/include/bits/select.h:

/usr/include/sys/sysmacros.h:

/usr/include/alloca.h:

../../util/types.h:

../../util/inttypes.h:

../../util/types.h:

../../src/impala/vector.h:

/usr/lib/gcc/i386-redhat-linux/4.1.1/include/float.h:

../../src/impala/pval.h:

../../src/impala/iface.h:

../../util/io.h:

../../util/ting.h:

/usr/include/string.h:

/usr/include/bits/string.h:

/usr/include/bits/string2.h:

../../util/alloc.h:

../../util/hash.h:

../../util/list.h:

../../util/gralloc.h:

expand.h:

/usr/include/pthread.h:

/usr/include/sched.h:

/usr/include/bits/sched.h:

/usr/include/bits/setjmp.h:

../../util/ting.h:

../../util/heap.h:

../../src/taurus/ilist.h:

../../util/equate.h:

../../src/impala/tab.h:

../../util/hash.h:

../../util/opt.h:

clm.h:

../../util/types.h:

dpsd.h:

inflate.h:

procinit.h:

../../src/mcl/proc.h:

../../util/hash.h:

../../src/impala/io.h:

/usr/include/math.h:

/usr/include/bits/huge_val.h:

/usr/include/bits/mathdef.h:

/usr/include/bits/mathcalls.h:

/usr/include/bits/mathinline.h:

../../src/impala/matrix.h:

../../src/impala/tab.h:

../../util/ting.h:

../../util/list.h:

../../util/err.h:

../../util/io.h:

../../util/alloc.h:

../../util/minmax.h:

../../util/compile.h:
