# Supplementary material for: MSOAR 2.0: Incorporating tandem duplications into ortholog assignment based on genome rearrangement
Source: BMC Bioinformatics. 2010 Jan 6;11:10. doi: 10.1186/1471-2105-11-10 (PMC2821317; doi:10.1186/1471-2105-11-10)
Supplement: Additional file 2 — contains the software MSOAR 2.0. [file 1471-2105-11-10-S2.GZ › MSOAR2.0/Programs/mcl-06-058/src/mcl/dpsd.c]

/*   Copyright (C) 1999, 2000, 2001, 2002, 2003, 2004, 2005 Stijn van Dongen
 *
 * This file is part of MCL.  You can redistribute and/or modify MCL under the
 * terms of the GNU General Public License; either version 2 of the License or
 * (at your option) any later version.  You should have received a copy of the
 * GPL along with MCL, in the file COPYING.
*/

#include <math.h>
#include <float.h>
#include <stdlib.h>

#include "dpsd.h"
#include "interpret.h"

#include "impala/ivp.h"
#include "util/minmax.h"
#include "util/alloc.h"
#include "util/types.h"

double   dpsd_delta            =     12 * FLT_EPSILON;

mclMatrix* mclDiagOrdering
(  const mclMatrix*     M
,  mclVector**          vecp_attr
)
   {  int         n_cols      =  N_COLS(M)
   ;  mclMatrix*  diago       =  mclxAllocZero(NULL, NULL)
   ;  mclVector*  mask        =  mclvResize(NULL, 1)
   ;  long        col

   ;  (mask->ivps+0)->val     =  1.0
   ;  if (*vecp_attr != NULL)
      mclvFree(vecp_attr)

   ;  *vecp_attr = mclvResize(NULL, n_cols)

   ;  for (col=0;col<n_cols;col++)
      {  int      offset      =  -1
      ;  double   selfval     =  mclvIdxVal(M->cols+col, col, &offset)
      ;  double   center      =  mclvPowSum(M->cols+col, 2.0)
     /*  double   maxval      =  mclvMaxValue(M->cols+col)
      */
      ;  double   bar         =  MAX(center, selfval) - dpsd_delta
      ;  mclIvp*  ivp         =  (*vecp_attr)->ivps+col

      ;  ivp->idx             =  col
      ;  ivp->val             =  center ? selfval / center : 0

      ;  (mask->ivps+0)->idx  =  col      /* no diagonal values in diago */
#if 0
                                          /* 0 == negative mask */
      ;  mclvMaskedCopy(diago->cols+col, M->cols+col, mask, 1)
#endif
                                          /* loop exists */
      ;  if (offset >= 0)                 /* take only higher valued entries */
         {  mclvSelectGqBar(diago->cols+col, bar)
      ;  }
   ;  }
   ;  return diago
;  }
