# Supplementary material for: MSOAR 2.0: Incorporating tandem duplications into ortholog assignment based on genome rearrangement
Source: BMC Bioinformatics. 2010 Jan 6;11:10. doi: 10.1186/1471-2105-11-10 (PMC2821317; doi:10.1186/1471-2105-11-10)
Supplement: Additional file 2 — contains the software MSOAR 2.0. [file 1471-2105-11-10-S2.GZ › MSOAR2.0/Programs/mcl-06-058/src/shmcx/TODO]

<control D> causes a segfault.

'dims' (sibling to dim, cdim, rdim).
need mcopy for symmetry with mdup.

What if user wants to make operators of mixed type?
make meta primitives?

perhaps help' can check the type of its argument ->
if not string, act as if bottom ?
