# Supplementary material for: MSOAR 2.0: Incorporating tandem duplications into ortholog assignment based on genome rearrangement
Source: BMC Bioinformatics. 2010 Jan 6;11:10. doi: 10.1186/1471-2105-11-10 (PMC2821317; doi:10.1186/1471-2105-11-10)
Supplement: Additional file 2 — contains the software MSOAR 2.0. [file 1471-2105-11-10-S2.GZ › MSOAR2.0/Programs/mcl-06-058/src/shmcx/glob.h]

/*   Copyright (C) 2001, 2002, 2003, 2004, 2005 Stijn van Dongen
 *
 * This file is part of MCL.  You can redistribute and/or modify MCL under the
 * terms of the GNU General Public License; either version 2 of the License or
 * (at your option) any later version.  You should have received a copy of the
 * GPL along with MCL, in the file COPYING.
*/

#ifndef mcx_glob_h__
#define mcx_glob_h__

#include "impala/matrix.h"


void globInitialize
(  void
)  ;

extern int UTYPE_NONE;
extern int UTYPE_INT;
extern int UTYPE_DBL;
extern int UTYPE_MX ;
extern int UTYPE_STR;
extern int UTYPE_SEQ;
extern int UTYPE_NEWHDL;

#define N_UTYPE 7
extern int UCLASS_NUM[N_UTYPE];

typedef struct zgglob_t* zgglob_p;

/*
 * The 'type' in the four routines below is the user interface type,
 * not the internal storage type.
*/
zgglob_p zgNew
(  int   type
,  void* object
)  ;
int zgPush
(  int         type
,  void*       object
)  ;
void* zgGetOb
(  zgglob_p glob,  int type
)  ;
int zgGetType
(  zgglob_p glob
)  ;
const char* zgGetTypeName
(  int utype
)  ;


int zgUser
(  const char* token
)  ;
void zgFree
(  zgglob_p* globpp
)  ;
zgglob_p zgRip
(  zgglob_p glob
)  ;
zgglob_p zgCopyObject  /* copies objects from names */
(  zgglob_p glob
)  ;
zgglob_p zgDupObject   /* copies names */
(  zgglob_p glob
)  ;
int zgMDup
(  int n
)  ;

zgglob_p zgAdd
(  zgglob_p o1
,  zgglob_p o2
)  ;
zgglob_p zgMul
(  zgglob_p o1
,  zgglob_p o2
)  ;
zgglob_p zgPow
(  zgglob_p o1
,  zgglob_p o2
)  ;
zgglob_p zgEq
(  zgglob_p o1
,  zgglob_p o2
)  ;
zgglob_p zgLq
(  zgglob_p o1
,  zgglob_p o2
)  ;
zgglob_p zgLt
(  zgglob_p o1
,  zgglob_p o2
)  ;

void zgAccessError
(  const char* what
,  const zgglob_p glob
)  ;
void zgSupportError
(  const char* what
,  const zgglob_p glob
)  ;

void zgInfo
(  zgglob_p glob
)  ;
int zgVars
(  void
)  ;
int zgUnlink
(  void
)  ;
int zgDef
(  void
)  ;

#endif
