# Supplementary material for: MSOAR 2.0: Incorporating tandem duplications into ortholog assignment based on genome rearrangement
Source: BMC Bioinformatics. 2010 Jan 6;11:10. doi: 10.1186/1471-2105-11-10 (PMC2821317; doi:10.1186/1471-2105-11-10)
Supplement: Additional file 2 — contains the software MSOAR 2.0. [file 1471-2105-11-10-S2.GZ › MSOAR2.0/Programs/mcl-06-058/src/shmcx/Makefile.am]

## Process this file with automake to produce Makefile.in
## $Id: Makefile.am,v 1.6 2002/05/12 21:39:08 joostvb Exp $

include $(top_srcdir)/include/include.am

bin_PROGRAMS = mcx
mcx_SOURCES  = mcx.c stack.c glob.c util.c ops.c

EXTRA_DIST = stack.h glob.h util.h ops.h
