# Supplementary material for: MSOAR 2.0: Incorporating tandem duplications into ortholog assignment based on genome rearrangement
Source: BMC Bioinformatics. 2010 Jan 6;11:10. doi: 10.1186/1471-2105-11-10 (PMC2821317; doi:10.1186/1471-2105-11-10)
Supplement: Additional file 2 — contains the software MSOAR 2.0. [file 1471-2105-11-10-S2.GZ › MSOAR2.0/Programs/mcl-06-058/src/impala/app.c]

#include <stdio.h>
#include <stdlib.h>

#include "app.h"
#include "io.h"
#include "version.h"

#include "util/ting.h"

void app_report_version
(  const char* me
)
   {  fprintf(stdout, "%s %s, %s\n", me, mclNumTag, mclDateTag)
;  }


void mclxSetBinaryIO
(  void
)
   {  mcxTing* tmp = mcxTingPrint(NULL, "MCLXIOFORMAT=8")
   ;  const char* str = mcxTinguish(tmp)
   ;  putenv(str)
;  }


void mclxSetInterchangeIO
(  void
)
   {  mcxTing* tmp = mcxTingPrint(NULL, "MCLXIOFORMAT=2")
   ;  const char* str = mcxTinguish(tmp)
   ;  putenv(str)
;  }
