# Supplementary material for: MSOAR 2.0: Incorporating tandem duplications into ortholog assignment based on genome rearrangement
Source: BMC Bioinformatics. 2010 Jan 6;11:10. doi: 10.1186/1471-2105-11-10 (PMC2821317; doi:10.1186/1471-2105-11-10)
Supplement: Additional file 2 — contains the software MSOAR 2.0. [file 1471-2105-11-10-S2.GZ › MSOAR2.0/Programs/mcl-06-058/src/impala/io.h]

/*   (C) Copyright 1999, 2000, 2001, 2002, 2003, 2004, 2005 Stijn van Dongen
 *
 * This file is part of MCL.  You can redistribute and/or modify MCL under the
 * terms of the GNU General Public License; either version 2 of the License or
 * (at your option) any later version.  You should have received a copy of the
 * GPL along with MCL, in the file COPYING.
*/

#ifndef impala_io_h
#define impala_io_h

#include <math.h>
#include <stdio.h>

#include "ivp.h"
#include "vector.h"
#include "matrix.h"
#include "tab.h"

#include "util/io.h"
#include "util/types.h"
#include "util/ting.h"
#include "util/list.h"     /* needed for mclpTFparse */


/* TODO:
 *    Make ascii format parsing looser (not line based).
 *    The ascii parsing code is not all that great, heavy-weight.

 *    mcl input format needs a clean approach with grammar and parsing.
 *    Then it would be (much?) faster if not fgetc based but does buffering.
 *
 *    There should be a clearer framework for rewinding streams after gathering
 *    partial information (readDomains, readDimensions).
 *
 *    There is now a funky callback mclxIOinfoReset, invoked by mclxIOclose.
 *    Look out for implications.
 *
 *    mclvaDump and mclvaDump2 are weird.
*/


#define mclxCookie   0x0d141831u     /* MTX1 */
#define mclvCookie   0x16050331u     /* VEC1 */


#define MCL_APP_VB_NO   2
#define MCL_APP_VB_YES  8

#define MCL_APP_WB_NO   2
#define MCL_APP_WB_YES  8


/*                                1,2         4,8
 * MCLXIOFORMAT                  ascii       binary
 * MCLXIOVERBOSITY               silent      verbose
*/

mcxbool mclxIOgetQMode        /* quad mode */
(  const char* opt
)  ;

mcxbool mclxIOsetQMode        /* quad mode */
(  const char* opt
,  unsigned long mode
)  ;

                              /* get format: 'a' or 'b' or '0' (unknown) */
int mclxIOformat
(  mcxIO* xf
)  ;

 /* *********************
*/

mclMatrix* mclxRead
(  mcxIO*      xfIn
,  mcxOnFail   ON_FAIL
)  ;


 /* *********************
 *
 *   requires equal domains.
*/

#define MCL_READX_GRAPH 1

mclMatrix* mclxReadx
(  mcxIO*      xfIn
,  mcxOnFail   ON_FAIL
,  mcxbits     bits
)  ;


 /* *********************
 *
 *    colmask and rowmask are assimilated into matrix.
*/

mclMatrix* mclxSubRead
(  mcxIO*      xfIn
,  mclVector*  colmask        /* create submatrix on this domain */
,  mclVector*  rowmask        /* create submatrix on this domain */
,  mcxOnFail   ON_FAIL
)  ;


 /* *********************
 *
 *    colmask and rowmask are assimilated into matrix.
*/

mclMatrix* mclxSubReadx
(  mcxIO* xf
,  mclVector* colmask    /* create submatrix on this domain */
,  mclVector* rowmask    /* create submatrix on this domain */
,  mcxOnFail ON_FAIL
,  mcxbits    bits       /* refer to mclxReadx */
)  ;


 /* *********************
 *
 *
 *    Tries to read cookie, then branches of ascii or binary.
*/
mcxstatus mclxReadDomains
(  mcxIO* xf
,  mclv* dom_cols
,  mclv* dom_rows
)  ;


 /* *********************
*/

mcxstatus mclxReadDimensions
(  mcxIO*      xfIn
,  long        *n_cols
,  long        *n_rows
)  ;


#define MCLXIO_VALUE_NONE    -1
#define MCLXIO_VALUE_INT      0
#define MCLXIO_VALUE_GETENV  -2

#define MCLXIO_FORMAT_ASCII   1
#define MCLXIO_FORMAT_BINARY  2
#define MCLXIO_FORMAT_GETENV  3

mcxstatus mclxWrite
(  const mclMatrix*        mx
,  mcxIO*                  xfout
,  int                     valdigits   /* only relevant for ascii writes */
,  mcxOnFail               ON_FAIL
)  ;

mcxstatus mclxaWrite
(  const mclMatrix*  mx
,  mcxIO*            xfOut
,  int               valdigits
,  mcxOnFail         ON_FAIL
)  ;

mcxstatus  mclxbWrite
(  const mclMatrix*  mtx
,  mcxIO*            xfOut
,  mcxOnFail         ON_FAIL
)  ;


enum
{  MCLXR_ENTRIES_ADD
,  MCLXR_ENTRIES_MAX
,  MCLXR_ENTRIES_MUL
,  MCLXR_ENTRIES_POP
,  MCLXR_ENTRIES_PUSH

,  MCLXR_VECTORS_ADD
,  MCLXR_VECTORS_MAX
,  MCLXR_VECTORS_MUL
,  MCLXR_VECTORS_POP
,  MCLXR_VECTORS_PUSH
}  ;


mclVector* mclvaReadRaw
(  mcxIO          *xf
,  mclpAR*        ar
,  mcxOnFail      ON_FAIL
,  int            fintok     /* e.g. '\n' or EOF or '$' */
,  mcxbits        warn_repeat
,  void (*ivpmerge)(void* ivp1, const void* ivp2)
)  ;


mcxstatus mclxaSubReadRaw
(  mcxIO          *xf
,  mclMatrix      *mx
,  mclv           *dom_cols
,  mclv           *dom_rows
,  mcxOnFail      ON_FAIL
,  int            fintok     /* e.g. EOF or ')' */
,  mcxbits        warn_repeat
,  mclpAR*        transform
,  void (*ivpmerge)(void* ivp1, const void* ivp2)
,  double (*fltbinary)(pval val1, pval val2)
)  ;


void mcxPrettyPrint
(  const mclMatrix*  mx
,  FILE*             fp
,  int               width
,  int               digits
,  const char        msg[]
)  ;


void mclFlowPrettyPrint
(  const mclMatrix*  mx
,  FILE*             fp
,  int               digits
,  const char        msg[]
)  ;


mcxstatus mclxTaggedWrite
(  const mclMatrix*  mx
,  const mclMatrix*  dom
,  mcxIO*            xfOut
,  int               valdigits
,  mcxOnFail         ON_FAIL
)  ;


void                 mclxBoolPrint
(  mclMatrix*        mx
,  int               mode
)  ;


mcxstatus mclIOvcheck
(  mclv* vec
,  mclv* dom
)  ;


mcxstatus mclvEmbedRead
(  mclVector*        vec
,  mcxIO*            xf
,  mcxOnFail         ON_FAIL
)  ;


mcxstatus mclvWrite
(  const mclVector*  vec
,  mcxIO*            xfOut
,  mcxOnFail         ON_FAIL
)  ;


mcxstatus mclvEmbedWrite
(  const mclVector*  vec
,  mcxIO*            xfOut
)  ;


void mclvaWrite
(  const mclVector*  vec
,  FILE*             fp
,  int               valdigits
)  ;


/*************************************
 * *
 **
 *
*/

               /*  does *not* accept MCLXIO_VALUE_GETENV */
void mclvaDump
(  const mclVector*  vec
,  FILE*             fp
,  int               idxwidth
,  int               valdigits
,  mcxbool           doHeader
)  ;


               /*    Does *not* accept MCLXIO_VALUE_GETENV.
                *    The default corresponds with a vector printed in a matrix:
                *    no header nor trail, eov values and vid indeed.
               */
#define MCLVA_DUMP_HEADER_YES 1
#define MCLVA_DUMP_VALUE_NO   2
#define MCLVA_DUMP_VID_NO     4
#define MCLVA_DUMP_EOV_NO     8
#define MCLVA_DUMP_TRAIL_YES 16

void mclvaDump2
(  const mclVector*  vec
,  FILE*             fp
,  int               n_per_line
,  int               valdigits
,  const char*       sep
,  mcxbits           opts
)  ;


/*************************************
 * *
 **
 *
*/


#define MCLX_DUMP_VALUES          1 <<  0
#define MCLX_DUMP_PAIRS           1 <<  1
#define MCLX_DUMP_LINES           1 <<  2
#define MCLX_DUMP_RLINES          1 <<  3
#define MCLX_DUMP_LOOP_ASIS       1 <<  4
#define MCLX_DUMP_LOOP_NONE       1 <<  5
#define MCLX_DUMP_LOOP_FORCE      1 <<  6

typedef struct
{  mcxbits        modes
;  const char*    sep_lead
;  const char*    sep_row
;  const char*    sep_val
;  double         threshold
;
}  mclxIOdumper   ;


/* Note. we could stabilize the interface by a string-based format
 * + hiding the mclxIOdumper struct. oh well.
*/

void mclxIOdumpSet
(  mclxIOdumper*  dump
,  mcxbits        modes
,  const char*    sep_lead
,  const char*    sep_row
,  const char*    sep_val
)  ;


mcxstatus mclxIOdump
(  mclx*       mx
,  mcxIO*      xf_dump
,  mclxIOdumper* dump
,  const mclTab*  tabc
,  const mclTab*  tabr
,  mcxOnFail   ON_FAIL
)  ;

/*************************************/


mclpAR *mclpaReadRaw
(  mcxIO       *xf
,  mcxOnFail   ON_FAIL
,  int         fintok     /* e.g. EOF or '$' */
)  ;


/* supply either encoding_link OR encoding_ting.
   ting e.g.: log(3), ceil(5), gq(2)
   link e.g.: mcxTokArgs of the above.
*/

mclpAR* mclpTFparse
(  mcxLink*    encoding_link
,  mcxTing*    encoding_ting
)  ;


#endif
