# Supplementary material for: MSOAR 2.0: Incorporating tandem duplications into ortholog assignment based on genome rearrangement
Source: BMC Bioinformatics. 2010 Jan 6;11:10. doi: 10.1186/1471-2105-11-10 (PMC2821317; doi:10.1186/1471-2105-11-10)
Supplement: Additional file 2 — contains the software MSOAR 2.0. [file 1471-2105-11-10-S2.GZ › MSOAR2.0/Programs/mcl-06-058/src/impala/iface.h]

/*   (C) Copyright 2000, 2001, 2002, 2003, 2004, 2005 Stijn van Dongen
 *
 * This file is part of MCL.  You can redistribute and/or modify MCL under the
 * terms of the GNU General Public License; either version 2 of the License or
 * (at your option) any later version.  You should have received a copy of the
 * GPL along with MCL, in the file COPYING.
*/

#ifndef impala_iface_h
#define impala_iface_h

#include "util/io.h"

extern   int            mclTrackImpalaPruning;
extern   int            mclTrackImpalaPruningInterval;
extern   int            mclTrackImpalaPruningOffset;
extern   int            mclTrackImpalaPruningBound;

extern   int            mclWarningImpala;

extern   mcxIO*         mclTrackStreamImpala;

#endif
