# Supplementary material for: MSOAR 2.0: Incorporating tandem duplications into ortholog assignment based on genome rearrangement
Source: BMC Bioinformatics. 2010 Jan 6;11:10. doi: 10.1186/1471-2105-11-10 (PMC2821317; doi:10.1186/1471-2105-11-10)
Supplement: Additional file 2 — contains the software MSOAR 2.0. [file 1471-2105-11-10-S2.GZ › MSOAR2.0/Programs/mcl-06-058/src/impala/ivptypes.h]

/*  (C) Copyright 2002, 2003, 2004, 2005 Stijn van Dongen
 *
 * This file is part of MCL.  You can redistribute and/or modify MCL under the
 * terms of the GNU General Public License; either version 2 of the License or
 * (at your option) any later version.  You should have received a copy of the
 * GPL along with MCL, in the file COPYING.
*/

#ifndef impala_ivptypes_h
#define impala_ivptypes_h

#include <limits.h>

#ifdef VALUE_AS_DOUBLE
      typedef  double pval;
#  define   PVAL_MAX    DBL_MAX
#  define   PVAL_MIN    DBL_MIN
#  define   IVP_VAL_TYPE "double"
#else
      typedef float pval;
#  define   PVAL_MAX    FLT_MAX
#  define   PVAL_MIN    FLT_MIN
#  define   IVP_VAL_TYPE "float"
#endif


/* pnum must be signed; -1 is used as special value - although
 * in very few places only.
*/
#ifdef INDEX_AS_LONG
      typedef  long  pnum;
#  define   PNUM_MAX    LONG_MAX
#  define   PNUM_MIN    LONG_MIN
#  define   IVP_NUM_TYPE "long"
#else
      typedef  int  pnum;
#  define   PNUM_MAX    INT_MAX
#  define   PNUM_MIN    INT_MIN
#  define   IVP_NUM_TYPE "int"
#endif


#endif
