# Supplementary material for: MSOAR 2.0: Incorporating tandem duplications into ortholog assignment based on genome rearrangement
Source: BMC Bioinformatics. 2010 Jan 6;11:10. doi: 10.1186/1471-2105-11-10 (PMC2821317; doi:10.1186/1471-2105-11-10)
Supplement: Additional file 2 — contains the software MSOAR 2.0. [file 1471-2105-11-10-S2.GZ › MSOAR2.0/Programs/mcl-06-058/src/impala/app.h]

#ifndef impala_app_h__
#define impala_app_h__

void app_report_version
(  const char* me
)  ;

void mclxSetBinaryIO
(  void
)  ;

void mclxSetInterchangeIO
(  void
)  ;

#endif
