# Supplementary material for: MSOAR 2.0: Incorporating tandem duplications into ortholog assignment based on genome rearrangement
Source: BMC Bioinformatics. 2010 Jan 6;11:10. doi: 10.1186/1471-2105-11-10 (PMC2821317; doi:10.1186/1471-2105-11-10)
Supplement: Additional file 2 — contains the software MSOAR 2.0. [file 1471-2105-11-10-S2.GZ › MSOAR2.0/Programs/mcl-06-058/src/alien/oxygen/Makefile]

# Makefile.in generated by automake 1.9 from Makefile.am.
# src/alien/oxygen/Makefile.  Generated from Makefile.in by configure.

# Copyright (C) 1994, 1995, 1996, 1997, 1998, 1999, 2000, 2001, 2002,
# 2003, 2004  Free Software Foundation, Inc.
# This Makefile.in is free software; the Free Software Foundation
# gives unlimited permission to copy and/or distribute it,
# with or without modifications, as long as this notice is preserved.

# This program is distributed in the hope that it will be useful,
# but WITHOUT ANY WARRANTY, to the extent permitted by law; without
# even the implied warranty of MERCHANTABILITY or FITNESS FOR A
# PARTICULAR PURPOSE.


srcdir = .
top_srcdir = ../../..

pkgdatadir = $(datadir)/mcl
pkglibdir = $(libdir)/mcl
pkgincludedir = $(includedir)/mcl
top_builddir = ../../..
am__cd = CDPATH="$${ZSH_VERSION+.}$(PATH_SEPARATOR)" && cd
INSTALL = /usr/bin//install -c
install_sh_DATA = $(install_sh) -c -m 644
install_sh_PROGRAM = $(install_sh) -c
install_sh_SCRIPT = $(install_sh) -c
INSTALL_HEADER = $(INSTALL_DATA)
transform = $(program_transform_name)
NORMAL_INSTALL = :
PRE_INSTALL = :
POST_INSTALL = :
NORMAL_UNINSTALL = :
PRE_UNINSTALL = :
POST_UNINSTALL = :
host_triplet = i686-pc-linux-gnu
subdir = src/alien/oxygen
DIST_COMMON = $(srcdir)/Makefile.am $(srcdir)/Makefile.in
ACLOCAL_M4 = $(top_srcdir)/aclocal.m4
am__aclocal_m4_deps = $(top_srcdir)/acinclude.m4 \
	$(top_srcdir)/configure.ac
am__configure_deps = $(am__aclocal_m4_deps) $(CONFIGURE_DEPENDENCIES) \
	$(ACLOCAL_M4)
mkinstalldirs = $(install_sh) -d
CONFIG_HEADER = $(top_builddir)/config.h
CONFIG_CLEAN_FILES =
SOURCES =
DIST_SOURCES =
RECURSIVE_TARGETS = all-recursive check-recursive dvi-recursive \
	html-recursive info-recursive install-data-recursive \
	install-exec-recursive install-info-recursive \
	install-recursive installcheck-recursive installdirs-recursive \
	pdf-recursive ps-recursive uninstall-info-recursive \
	uninstall-recursive
ETAGS = etags
CTAGS = ctags
DIST_SUBDIRS = . doc src
DISTFILES = $(DIST_COMMON) $(DIST_SOURCES) $(TEXINFOS) $(EXTRA_DIST)
ACLOCAL = ${SHELL} /extra/gshi/Project/UsedPrograms/mcl-06-058/autofoo/missing --run aclocal-1.9
AMDEP_FALSE = #
AMDEP_TRUE = 
AMTAR = ${SHELL} /extra/gshi/Project/UsedPrograms/mcl-06-058/autofoo/missing --run tar
AUTOCONF = ${SHELL} /extra/gshi/Project/UsedPrograms/mcl-06-058/autofoo/missing --run autoconf
AUTOHEADER = ${SHELL} /extra/gshi/Project/UsedPrograms/mcl-06-058/autofoo/missing --run autoheader
AUTOMAKE = ${SHELL} /extra/gshi/Project/UsedPrograms/mcl-06-058/autofoo/missing --run automake-1.9
AWK = gawk
BUILD_BLAST_FALSE = #
BUILD_BLAST_TRUE = 
BUILD_TRIBE_FALSE = 
BUILD_TRIBE_TRUE = #
CC = gcc
CCDEPMODE = depmode=gcc3
CFLAGS = -g -O2 -pthread
CPP = gcc -E
CPPFLAGS = 
CYGPATH_W = echo
DEFS = -DHAVE_CONFIG_H
DEPDIR = .deps
ECHO_C = 
ECHO_N = -n
ECHO_T = 
EGREP = grep -E
EXEEXT = 
INSTALL_DATA = ${INSTALL} -m 644
INSTALL_PROGRAM = ${INSTALL}
INSTALL_SCRIPT = ${INSTALL}
INSTALL_STRIP_PROGRAM = ${SHELL} $(install_sh) -c -s
LDFLAGS = 
LIBOBJS = 
LIBS =  -lm 
LN_S = ln -s
LTLIBOBJS = 
MAINT = #
MAINTAINER_MODE_FALSE = 
MAINTAINER_MODE_TRUE = #
MAKEINFO = ${SHELL} /extra/gshi/Project/UsedPrograms/mcl-06-058/autofoo/missing --run makeinfo
OBJEXT = o
PACKAGE = mcl
PACKAGE_BUGREPORT = mcl-devel@lists.micans.org
PACKAGE_NAME = mcl
PACKAGE_STRING = mcl 06-058
PACKAGE_TARNAME = mcl
PACKAGE_VERSION = 06-058
PATH_SEPARATOR = :
PTHREAD_CC = gcc
PTHREAD_CFLAGS = -pthread
PTHREAD_LIBS = 
RANLIB = ranlib
SET_MAKE = 
SHELL = /bin/sh
STRIP = 
VERSION = 06-058
ac_ct_CC = gcc
ac_ct_RANLIB = ranlib
ac_ct_STRIP = 
acx_pthread_config = 
am__fastdepCC_FALSE = #
am__fastdepCC_TRUE = 
am__include = include
am__leading_dot = .
am__quote = 
am__tar = ${AMTAR} chof - "$$tardir"
am__untar = ${AMTAR} xf -
bindir = ${exec_prefix}/bin
build = i686-pc-linux-gnu
build_alias = 
build_cpu = i686
build_os = linux-gnu
build_vendor = pc
datadir = ${prefix}/share
exec_prefix = ${prefix}
host = i686-pc-linux-gnu
host_alias = 
host_cpu = i686
host_os = linux-gnu
host_vendor = pc
includedir = ${prefix}/include
infodir = ${prefix}/info
install_sh = /extra/gshi/Project/UsedPrograms/mcl-06-058/autofoo/install-sh
libdir = ${exec_prefix}/lib
libexecdir = ${exec_prefix}/libexec
localstatedir = ${prefix}/var
mandir = ${prefix}/man
mkdir_p = mkdir -p --
oldincludedir = /usr/include
prefix = /extra/gshi/Project/UsedPrograms/mcl-06-058
program_transform_name = s,x,x,
sbindir = ${exec_prefix}/sbin
sharedstatedir = ${prefix}/com
sysconfdir = ${prefix}/etc
target_alias = 
#SUBDIRS = 
SUBDIRS = . doc src
all: all-recursive

.SUFFIXES:
$(srcdir)/Makefile.in: # $(srcdir)/Makefile.am  $(am__configure_deps)
	@for dep in $?; do \
	  case '$(am__configure_deps)' in \
	    *$$dep*) \
	      cd $(top_builddir) && $(MAKE) $(AM_MAKEFLAGS) am--refresh \
		&& exit 0; \
	      exit 1;; \
	  esac; \
	done; \
	echo ' cd $(top_srcdir) && $(AUTOMAKE) --gnu  src/alien/oxygen/Makefile'; \
	cd $(top_srcdir) && \
	  $(AUTOMAKE) --gnu  src/alien/oxygen/Makefile
.PRECIOUS: Makefile
Makefile: $(srcdir)/Makefile.in $(top_builddir)/config.status
	@case '$?' in \
	  *config.status*) \
	    cd $(top_builddir) && $(MAKE) $(AM_MAKEFLAGS) am--refresh;; \
	  *) \
	    echo ' cd $(top_builddir) && $(SHELL) ./config.status $(subdir)/$@ $(am__depfiles_maybe)'; \
	    cd $(top_builddir) && $(SHELL) ./config.status $(subdir)/$@ $(am__depfiles_maybe);; \
	esac;

$(top_builddir)/config.status: $(top_srcdir)/configure $(CONFIG_STATUS_DEPENDENCIES)
	cd $(top_builddir) && $(MAKE) $(AM_MAKEFLAGS) am--refresh

$(top_srcdir)/configure: # $(am__configure_deps)
	cd $(top_builddir) && $(MAKE) $(AM_MAKEFLAGS) am--refresh
$(ACLOCAL_M4): # $(am__aclocal_m4_deps)
	cd $(top_builddir) && $(MAKE) $(AM_MAKEFLAGS) am--refresh
uninstall-info-am:

# This directory's subdirectories are mostly independent; you can cd
# into them and run `make' without going through this Makefile.
# To change the values of `make' variables: instead of editing Makefiles,
# (1) if the variable is set in `config.status', edit `config.status'
#     (which will cause the Makefiles to be regenerated when you run `make');
# (2) otherwise, pass the desired values on the `make' command line.
$(RECURSIVE_TARGETS):
	@set fnord $$MAKEFLAGS; amf=$$2; \
	dot_seen=no; \
	target=`echo $@ | sed s/-recursive//`; \
	list='$(SUBDIRS)'; for subdir in $$list; do \
	  echo "Making $$target in $$subdir"; \
	  if test "$$subdir" = "."; then \
	    dot_seen=yes; \
	    local_target="$$target-am"; \
	  else \
	    local_target="$$target"; \
	  fi; \
	  (cd $$subdir && $(MAKE) $(AM_MAKEFLAGS) $$local_target) \
	   || case "$$amf" in *=*) exit 1;; *k*) fail=yes;; *) exit 1;; esac; \
	done; \
	if test "$$dot_seen" = "no"; then \
	  $(MAKE) $(AM_MAKEFLAGS) "$$target-am" || exit 1; \
	fi; test -z "$$fail"

mostlyclean-recursive clean-recursive distclean-recursive \
maintainer-clean-recursive:
	@set fnord $$MAKEFLAGS; amf=$$2; \
	dot_seen=no; \
	case "$@" in \
	  distclean-* | maintainer-clean-*) list='$(DIST_SUBDIRS)' ;; \
	  *) list='$(SUBDIRS)' ;; \
	esac; \
	rev=''; for subdir in $$list; do \
	  if test "$$subdir" = "."; then :; else \
	    rev="$$subdir $$rev"; \
	  fi; \
	done; \
	rev="$$rev ."; \
	target=`echo $@ | sed s/-recursive//`; \
	for subdir in $$rev; do \
	  echo "Making $$target in $$subdir"; \
	  if test "$$subdir" = "."; then \
	    local_target="$$target-am"; \
	  else \
	    local_target="$$target"; \
	  fi; \
	  (cd $$subdir && $(MAKE) $(AM_MAKEFLAGS) $$local_target) \
	   || case "$$amf" in *=*) exit 1;; *k*) fail=yes;; *) exit 1;; esac; \
	done && test -z "$$fail"
tags-recursive:
	list='$(SUBDIRS)'; for subdir in $$list; do \
	  test "$$subdir" = . || (cd $$subdir && $(MAKE) $(AM_MAKEFLAGS) tags); \
	done
ctags-recursive:
	list='$(SUBDIRS)'; for subdir in $$list; do \
	  test "$$subdir" = . || (cd $$subdir && $(MAKE) $(AM_MAKEFLAGS) ctags); \
	done

ID: $(HEADERS) $(SOURCES) $(LISP) $(TAGS_FILES)
	list='$(SOURCES) $(HEADERS) $(LISP) $(TAGS_FILES)'; \
	unique=`for i in $$list; do \
	    if test -f "$$i"; then echo $$i; else echo $(srcdir)/$$i; fi; \
	  done | \
	  $(AWK) '    { files[$$0] = 1; } \
	       END { for (i in files) print i; }'`; \
	mkid -fID $$unique
tags: TAGS

TAGS: tags-recursive $(HEADERS) $(SOURCES)  $(TAGS_DEPENDENCIES) \
		$(TAGS_FILES) $(LISP)
	tags=; \
	here=`pwd`; \
	if ($(ETAGS) --etags-include --version) >/dev/null 2>&1; then \
	  include_option=--etags-include; \
	  empty_fix=.; \
	else \
	  include_option=--include; \
	  empty_fix=; \
	fi; \
	list='$(SUBDIRS)'; for subdir in $$list; do \
	  if test "$$subdir" = .; then :; else \
	    test ! -f $$subdir/TAGS || \
	      tags="$$tags $$include_option=$$here/$$subdir/TAGS"; \
	  fi; \
	done; \
	list='$(SOURCES) $(HEADERS)  $(LISP) $(TAGS_FILES)'; \
	unique=`for i in $$list; do \
	    if test -f "$$i"; then echo $$i; else echo $(srcdir)/$$i; fi; \
	  done | \
	  $(AWK) '    { files[$$0] = 1; } \
	       END { for (i in files) print i; }'`; \
	if test -z "$(ETAGS_ARGS)$$tags$$unique"; then :; else \
	  test -n "$$unique" || unique=$$empty_fix; \
	  $(ETAGS) $(ETAGSFLAGS) $(AM_ETAGSFLAGS) $(ETAGS_ARGS) \
	    $$tags $$unique; \
	fi
ctags: CTAGS
CTAGS: ctags-recursive $(HEADERS) $(SOURCES)  $(TAGS_DEPENDENCIES) \
		$(TAGS_FILES) $(LISP)
	tags=; \
	here=`pwd`; \
	list='$(SOURCES) $(HEADERS)  $(LISP) $(TAGS_FILES)'; \
	unique=`for i in $$list; do \
	    if test -f "$$i"; then echo $$i; else echo $(srcdir)/$$i; fi; \
	  done | \
	  $(AWK) '    { files[$$0] = 1; } \
	       END { for (i in files) print i; }'`; \
	test -z "$(CTAGS_ARGS)$$tags$$unique" \
	  || $(CTAGS) $(CTAGSFLAGS) $(AM_CTAGSFLAGS) $(CTAGS_ARGS) \
	     $$tags $$unique

GTAGS:
	here=`$(am__cd) $(top_builddir) && pwd` \
	  && cd $(top_srcdir) \
	  && gtags -i $(GTAGS_ARGS) $$here

distclean-tags:
	-rm -f TAGS ID GTAGS GRTAGS GSYMS GPATH tags

distdir: $(DISTFILES)
	@srcdirstrip=`echo "$(srcdir)" | sed 's|.|.|g'`; \
	topsrcdirstrip=`echo "$(top_srcdir)" | sed 's|.|.|g'`; \
	list='$(DISTFILES)'; for file in $$list; do \
	  case $$file in \
	    $(srcdir)/*) file=`echo "$$file" | sed "s|^$$srcdirstrip/||"`;; \
	    $(top_srcdir)/*) file=`echo "$$file" | sed "s|^$$topsrcdirstrip/|$(top_builddir)/|"`;; \
	  esac; \
	  if test -f $$file || test -d $$file; then d=.; else d=$(srcdir); fi; \
	  dir=`echo "$$file" | sed -e 's,/[^/]*$$,,'`; \
	  if test "$$dir" != "$$file" && test "$$dir" != "."; then \
	    dir="/$$dir"; \
	    $(mkdir_p) "$(distdir)$$dir"; \
	  else \
	    dir=''; \
	  fi; \
	  if test -d $$d/$$file; then \
	    if test -d $(srcdir)/$$file && test $$d != $(srcdir); then \
	      cp -pR $(srcdir)/$$file $(distdir)$$dir || exit 1; \
	    fi; \
	    cp -pR $$d/$$file $(distdir)$$dir || exit 1; \
	  else \
	    test -f $(distdir)/$$file \
	    || cp -p $$d/$$file $(distdir)/$$file \
	    || exit 1; \
	  fi; \
	done
	list='$(DIST_SUBDIRS)'; for subdir in $$list; do \
	  if test "$$subdir" = .; then :; else \
	    test -d "$(distdir)/$$subdir" \
	    || $(mkdir_p) "$(distdir)/$$subdir" \
	    || exit 1; \
	    distdir=`$(am__cd) $(distdir) && pwd`; \
	    top_distdir=`$(am__cd) $(top_distdir) && pwd`; \
	    (cd $$subdir && \
	      $(MAKE) $(AM_MAKEFLAGS) \
	        top_distdir="$$top_distdir" \
	        distdir="$$distdir/$$subdir" \
	        distdir) \
	      || exit 1; \
	  fi; \
	done
check-am: all-am
check: check-recursive
all-am: Makefile
installdirs: installdirs-recursive
installdirs-am:
install: install-recursive
install-exec: install-exec-recursive
install-data: install-data-recursive
uninstall: uninstall-recursive

install-am: all-am
	@$(MAKE) $(AM_MAKEFLAGS) install-exec-am install-data-am

installcheck: installcheck-recursive
install-strip:
	$(MAKE) $(AM_MAKEFLAGS) INSTALL_PROGRAM="$(INSTALL_STRIP_PROGRAM)" \
	  install_sh_PROGRAM="$(INSTALL_STRIP_PROGRAM)" INSTALL_STRIP_FLAG=-s \
	  `test -z '$(STRIP)' || \
	    echo "INSTALL_PROGRAM_ENV=STRIPPROG='$(STRIP)'"` install
mostlyclean-generic:

clean-generic:

distclean-generic:
	-test -z "$(CONFIG_CLEAN_FILES)" || rm -f $(CONFIG_CLEAN_FILES)

maintainer-clean-generic:
	@echo "This command is intended for maintainers to use"
	@echo "it deletes files that may require special tools to rebuild."
clean: clean-recursive

clean-am: clean-generic mostlyclean-am

distclean: distclean-recursive
	-rm -f Makefile
distclean-am: clean-am distclean-generic distclean-tags

dvi: dvi-recursive

dvi-am:

html: html-recursive

info: info-recursive

info-am:

install-data-am:

install-exec-am:

install-info: install-info-recursive

install-man:

installcheck-am:

maintainer-clean: maintainer-clean-recursive
	-rm -f Makefile
maintainer-clean-am: distclean-am maintainer-clean-generic

mostlyclean: mostlyclean-recursive

mostlyclean-am: mostlyclean-generic

pdf: pdf-recursive

pdf-am:

ps: ps-recursive

ps-am:

uninstall-am: uninstall-info-am

uninstall-info: uninstall-info-recursive

.PHONY: $(RECURSIVE_TARGETS) CTAGS GTAGS all all-am check check-am \
	clean clean-generic clean-recursive ctags ctags-recursive \
	distclean distclean-generic distclean-recursive distclean-tags \
	distdir dvi dvi-am html html-am info info-am install \
	install-am install-data install-data-am install-exec \
	install-exec-am install-info install-info-am install-man \
	install-strip installcheck installcheck-am installdirs \
	installdirs-am maintainer-clean maintainer-clean-generic \
	maintainer-clean-recursive mostlyclean mostlyclean-generic \
	mostlyclean-recursive pdf pdf-am ps ps-am tags tags-recursive \
	uninstall uninstall-am uninstall-info-am

# Tell versions [3.59,3.63) of GNU make to not export all variables.
# Otherwise a system limit (for SysV at least) may be exceeded.
.NOEXPORT:
