# Supplementary material for: MSOAR 2.0: Incorporating tandem duplications into ortholog assignment based on genome rearrangement
Source: BMC Bioinformatics. 2010 Jan 6;11:10. doi: 10.1186/1471-2105-11-10 (PMC2821317; doi:10.1186/1471-2105-11-10)
Supplement: Additional file 2 — contains the software MSOAR 2.0. [file 1471-2105-11-10-S2.GZ › MSOAR2.0/Programs/mcl-06-058/src/alien/oxygen/src/Makefile]

# Makefile.in generated by automake 1.9 from Makefile.am.
# src/alien/oxygen/src/Makefile.  Generated from Makefile.in by configure.

# Copyright (C) 1994, 1995, 1996, 1997, 1998, 1999, 2000, 2001, 2002,
# 2003, 2004  Free Software Foundation, Inc.
# This Makefile.in is free software; the Free Software Foundation
# gives unlimited permission to copy and/or distribute it,
# with or without modifications, as long as this notice is preserved.

# This program is distributed in the hope that it will be useful,
# but WITHOUT ANY WARRANTY, to the extent permitted by law; without
# even the implied warranty of MERCHANTABILITY or FITNESS FOR A
# PARTICULAR PURPOSE.


srcdir = .
top_srcdir = ../../../..

pkgdatadir = $(datadir)/mcl
pkglibdir = $(libdir)/mcl
pkgincludedir = $(includedir)/mcl
top_builddir = ../../../..
am__cd = CDPATH="$${ZSH_VERSION+.}$(PATH_SEPARATOR)" && cd
INSTALL = /usr/bin//install -c
install_sh_DATA = $(install_sh) -c -m 644
install_sh_PROGRAM = $(install_sh) -c
install_sh_SCRIPT = $(install_sh) -c
INSTALL_HEADER = $(INSTALL_DATA)
transform = $(program_transform_name)
NORMAL_INSTALL = :
PRE_INSTALL = :
POST_INSTALL = :
NORMAL_UNINSTALL = :
PRE_UNINSTALL = :
POST_UNINSTALL = :
host_triplet = i686-pc-linux-gnu
subdir = src/alien/oxygen/src
DIST_COMMON = $(srcdir)/Makefile.am $(srcdir)/Makefile.in
ACLOCAL_M4 = $(top_srcdir)/aclocal.m4
am__aclocal_m4_deps = $(top_srcdir)/acinclude.m4 \
	$(top_srcdir)/configure.ac
am__configure_deps = $(am__aclocal_m4_deps) $(CONFIGURE_DEPENDENCIES) \
	$(ACLOCAL_M4)
mkinstalldirs = $(install_sh) -d
CONFIG_HEADER = $(top_builddir)/config.h
CONFIG_CLEAN_FILES =
am__installdirs = "$(DESTDIR)$(bindir)"
binSCRIPT_INSTALL = $(INSTALL_SCRIPT)
SCRIPTS = $(bin_SCRIPTS)
SOURCES =
DIST_SOURCES =
DISTFILES = $(DIST_COMMON) $(DIST_SOURCES) $(TEXINFOS) $(EXTRA_DIST)
ACLOCAL = ${SHELL} /extra/gshi/Project/UsedPrograms/mcl-06-058/autofoo/missing --run aclocal-1.9
AMDEP_FALSE = #
AMDEP_TRUE = 
AMTAR = ${SHELL} /extra/gshi/Project/UsedPrograms/mcl-06-058/autofoo/missing --run tar
AUTOCONF = ${SHELL} /extra/gshi/Project/UsedPrograms/mcl-06-058/autofoo/missing --run autoconf
AUTOHEADER = ${SHELL} /extra/gshi/Project/UsedPrograms/mcl-06-058/autofoo/missing --run autoheader
AUTOMAKE = ${SHELL} /extra/gshi/Project/UsedPrograms/mcl-06-058/autofoo/missing --run automake-1.9
AWK = gawk
BUILD_BLAST_FALSE = #
BUILD_BLAST_TRUE = 
BUILD_TRIBE_FALSE = 
BUILD_TRIBE_TRUE = #
CC = gcc
CCDEPMODE = depmode=gcc3
CFLAGS = -g -O2 -pthread
CPP = gcc -E
CPPFLAGS = 
CYGPATH_W = echo
DEFS = -DHAVE_CONFIG_H
DEPDIR = .deps
ECHO_C = 
ECHO_N = -n
ECHO_T = 
EGREP = grep -E
EXEEXT = 
INSTALL_DATA = ${INSTALL} -m 644
INSTALL_PROGRAM = ${INSTALL}
INSTALL_SCRIPT = ${INSTALL}
INSTALL_STRIP_PROGRAM = ${SHELL} $(install_sh) -c -s
LDFLAGS = 
LIBOBJS = 
LIBS =  -lm 
LN_S = ln -s
LTLIBOBJS = 
MAINT = #
MAINTAINER_MODE_FALSE = 
MAINTAINER_MODE_TRUE = #
MAKEINFO = ${SHELL} /extra/gshi/Project/UsedPrograms/mcl-06-058/autofoo/missing --run makeinfo
OBJEXT = o
PACKAGE = mcl
PACKAGE_BUGREPORT = mcl-devel@lists.micans.org
PACKAGE_NAME = mcl
PACKAGE_STRING = mcl 06-058
PACKAGE_TARNAME = mcl
PACKAGE_VERSION = 06-058
PATH_SEPARATOR = :
PTHREAD_CC = gcc
PTHREAD_CFLAGS = -pthread
PTHREAD_LIBS = 
RANLIB = ranlib
SET_MAKE = 
SHELL = /bin/sh
STRIP = 
VERSION = 06-058
ac_ct_CC = gcc
ac_ct_RANLIB = ranlib
ac_ct_STRIP = 
acx_pthread_config = 
am__fastdepCC_FALSE = #
am__fastdepCC_TRUE = 
am__include = include
am__leading_dot = .
am__quote = 
am__tar = ${AMTAR} chof - "$$tardir"
am__untar = ${AMTAR} xf -
bindir = ${exec_prefix}/bin
build = i686-pc-linux-gnu
build_alias = 
build_cpu = i686
build_os = linux-gnu
build_vendor = pc
datadir = ${prefix}/share
exec_prefix = ${prefix}
host = i686-pc-linux-gnu
host_alias = 
host_cpu = i686
host_os = linux-gnu
host_vendor = pc
includedir = ${prefix}/include
infodir = ${prefix}/info
install_sh = /extra/gshi/Project/UsedPrograms/mcl-06-058/autofoo/install-sh
libdir = ${exec_prefix}/lib
libexecdir = ${exec_prefix}/libexec
localstatedir = ${prefix}/var
mandir = ${prefix}/man
mkdir_p = mkdir -p --
oldincludedir = /usr/include
prefix = /extra/gshi/Project/UsedPrograms/mcl-06-058
program_transform_name = s,x,x,
sbindir = ${exec_prefix}/sbin
sharedstatedir = ${prefix}/com
sysconfdir = ${prefix}/etc
target_alias = 
bin_SCRIPTS = mcxdeblast mclblastline
EXTRA_DIST = $(bin_SCRIPTS)
all: all-am

.SUFFIXES:
$(srcdir)/Makefile.in: # $(srcdir)/Makefile.am  $(am__configure_deps)
	@for dep in $?; do \
	  case '$(am__configure_deps)' in \
	    *$$dep*) \
	      cd $(top_builddir) && $(MAKE) $(AM_MAKEFLAGS) am--refresh \
		&& exit 0; \
	      exit 1;; \
	  esac; \
	done; \
	echo ' cd $(top_srcdir) && $(AUTOMAKE) --gnu  src/alien/oxygen/src/Makefile'; \
	cd $(top_srcdir) && \
	  $(AUTOMAKE) --gnu  src/alien/oxygen/src/Makefile
.PRECIOUS: Makefile
Makefile: $(srcdir)/Makefile.in $(top_builddir)/config.status
	@case '$?' in \
	  *config.status*) \
	    cd $(top_builddir) && $(MAKE) $(AM_MAKEFLAGS) am--refresh;; \
	  *) \
	    echo ' cd $(top_builddir) && $(SHELL) ./config.status $(subdir)/$@ $(am__depfiles_maybe)'; \
	    cd $(top_builddir) && $(SHELL) ./config.status $(subdir)/$@ $(am__depfiles_maybe);; \
	esac;

$(top_builddir)/config.status: $(top_srcdir)/configure $(CONFIG_STATUS_DEPENDENCIES)
	cd $(top_builddir) && $(MAKE) $(AM_MAKEFLAGS) am--refresh

$(top_srcdir)/configure: # $(am__configure_deps)
	cd $(top_builddir) && $(MAKE) $(AM_MAKEFLAGS) am--refresh
$(ACLOCAL_M4): # $(am__aclocal_m4_deps)
	cd $(top_builddir) && $(MAKE) $(AM_MAKEFLAGS) am--refresh
install-binSCRIPTS: $(bin_SCRIPTS)
	@$(NORMAL_INSTALL)
	test -z "$(bindir)" || $(mkdir_p) "$(DESTDIR)$(bindir)"
	@list='$(bin_SCRIPTS)'; for p in $$list; do \
	  if test -f "$$p"; then d=; else d="$(srcdir)/"; fi; \
	  if test -f $$d$$p; then \
	    f=`echo "$$p" | sed 's|^.*/||;$(transform)'`; \
	    echo " $(binSCRIPT_INSTALL) '$$d$$p' '$(DESTDIR)$(bindir)/$$f'"; \
	    $(binSCRIPT_INSTALL) "$$d$$p" "$(DESTDIR)$(bindir)/$$f"; \
	  else :; fi; \
	done

uninstall-binSCRIPTS:
	@$(NORMAL_UNINSTALL)
	@list='$(bin_SCRIPTS)'; for p in $$list; do \
	  f=`echo "$$p" | sed 's|^.*/||;$(transform)'`; \
	  echo " rm -f '$(DESTDIR)$(bindir)/$$f'"; \
	  rm -f "$(DESTDIR)$(bindir)/$$f"; \
	done
uninstall-info-am:
tags: TAGS
TAGS:

ctags: CTAGS
CTAGS:


distdir: $(DISTFILES)
	@srcdirstrip=`echo "$(srcdir)" | sed 's|.|.|g'`; \
	topsrcdirstrip=`echo "$(top_srcdir)" | sed 's|.|.|g'`; \
	list='$(DISTFILES)'; for file in $$list; do \
	  case $$file in \
	    $(srcdir)/*) file=`echo "$$file" | sed "s|^$$srcdirstrip/||"`;; \
	    $(top_srcdir)/*) file=`echo "$$file" | sed "s|^$$topsrcdirstrip/|$(top_builddir)/|"`;; \
	  esac; \
	  if test -f $$file || test -d $$file; then d=.; else d=$(srcdir); fi; \
	  dir=`echo "$$file" | sed -e 's,/[^/]*$$,,'`; \
	  if test "$$dir" != "$$file" && test "$$dir" != "."; then \
	    dir="/$$dir"; \
	    $(mkdir_p) "$(distdir)$$dir"; \
	  else \
	    dir=''; \
	  fi; \
	  if test -d $$d/$$file; then \
	    if test -d $(srcdir)/$$file && test $$d != $(srcdir); then \
	      cp -pR $(srcdir)/$$file $(distdir)$$dir || exit 1; \
	    fi; \
	    cp -pR $$d/$$file $(distdir)$$dir || exit 1; \
	  else \
	    test -f $(distdir)/$$file \
	    || cp -p $$d/$$file $(distdir)/$$file \
	    || exit 1; \
	  fi; \
	done
check-am: all-am
check: check-am
all-am: Makefile $(SCRIPTS)
installdirs:
	for dir in "$(DESTDIR)$(bindir)"; do \
	  test -z "$$dir" || $(mkdir_p) "$$dir"; \
	done
install: install-am
install-exec: install-exec-am
install-data: install-data-am
uninstall: uninstall-am

install-am: all-am
	@$(MAKE) $(AM_MAKEFLAGS) install-exec-am install-data-am

installcheck: installcheck-am
install-strip:
	$(MAKE) $(AM_MAKEFLAGS) INSTALL_PROGRAM="$(INSTALL_STRIP_PROGRAM)" \
	  install_sh_PROGRAM="$(INSTALL_STRIP_PROGRAM)" INSTALL_STRIP_FLAG=-s \
	  `test -z '$(STRIP)' || \
	    echo "INSTALL_PROGRAM_ENV=STRIPPROG='$(STRIP)'"` install
mostlyclean-generic:

clean-generic:

distclean-generic:
	-test -z "$(CONFIG_CLEAN_FILES)" || rm -f $(CONFIG_CLEAN_FILES)

maintainer-clean-generic:
	@echo "This command is intended for maintainers to use"
	@echo "it deletes files that may require special tools to rebuild."
clean: clean-am

clean-am: clean-generic mostlyclean-am

distclean: distclean-am
	-rm -f Makefile
distclean-am: clean-am distclean-generic

dvi: dvi-am

dvi-am:

html: html-am

info: info-am

info-am:

install-data-am:

install-exec-am: install-binSCRIPTS

install-info: install-info-am

install-man:

installcheck-am:

maintainer-clean: maintainer-clean-am
	-rm -f Makefile
maintainer-clean-am: distclean-am maintainer-clean-generic

mostlyclean: mostlyclean-am

mostlyclean-am: mostlyclean-generic

pdf: pdf-am

pdf-am:

ps: ps-am

ps-am:

uninstall-am: uninstall-binSCRIPTS uninstall-info-am

.PHONY: all all-am check check-am clean clean-generic distclean \
	distclean-generic distdir dvi dvi-am html html-am info info-am \
	install install-am install-binSCRIPTS install-data \
	install-data-am install-exec install-exec-am install-info \
	install-info-am install-man install-strip installcheck \
	installcheck-am installdirs maintainer-clean \
	maintainer-clean-generic mostlyclean mostlyclean-generic pdf \
	pdf-am ps ps-am uninstall uninstall-am uninstall-binSCRIPTS \
	uninstall-info-am

# Tell versions [3.59,3.63) of GNU make to not export all variables.
# Otherwise a system limit (for SysV at least) may be exceeded.
.NOEXPORT:
