# Supplementary material for: MSOAR 2.0: Incorporating tandem duplications into ortholog assignment based on genome rearrangement
Source: BMC Bioinformatics. 2010 Jan 6;11:10. doi: 10.1186/1471-2105-11-10 (PMC2821317; doi:10.1186/1471-2105-11-10)
Supplement: Additional file 2 — contains the software MSOAR 2.0. [file 1471-2105-11-10-S2.GZ › MSOAR2.0/Programs/mcl-06-058/src/alien/oxygen/src/mclblastline]

#!/usr/bin/env perl

#     Copyright (C) 2003, 2004, 2005 Stijn van Dongen
#
# You can redistribute and/or modify this program under the terms of the GNU
# General Public License;  either version 2 of the License or (at your option)
# any later  version.

use strict;

$" = ' ';

my $do_help = 0;
my $cline = "mclpipeline --parser=mcxdeblast --parser-tag=blast";

unless (grep { $_ =~ /^--ass-r[vei]?=/; } @ARGV) {
   $cline .= " --ass-r=max";
}

$cline .= " @ARGV";

if (grep { $_ eq '--help'; } @ARGV) {
   $do_help = 1;
}
elsif (!@ARGV) {
   $do_help = 1;
   $cline .= " --help";
}

if ($do_help) {
   print <<_help_;
mcxblastline wraps around the generic mclpipeline script. It fills in the name
of the BLAST parser (mcxdeblast) and the tag ('blast') used to propagate
mcxdeblast options through the pipeline to mcxdeblast itself.  You can freely
use all mclpipeline options other than --parser=<executable> and
--parser-tag=<str>.
_help_
}
if (system $cline) {
   print "mcxblastline wrapper: pipeline failed\n";
   print "cline: $cline\n";
   exit(1);
}
if ($do_help) {
   print <<_help_;
________________
The above options are generic pipeline options.  You can pass any mcxdeblast
option by inserting the 'blast' tag in front of that particular option. For
example, the mcxdeblast --score=x option (where x is 'b' or 'e') should
be passed to mcxblastline as --blast-score=x.

The mcxdeblast --xo-dat option is special; it must *not* be prefixed, as it is
shared with mclpipeline, as can be seen from the above listing.  The mcxdeblast
--xi-dat option should not be used, as it encapsulated by the mclpipeline --xi
option.
_help_
}
