# Supplementary material for: MSOAR 2.0: Incorporating tandem duplications into ortholog assignment based on genome rearrangement
Source: BMC Bioinformatics. 2010 Jan 6;11:10. doi: 10.1186/1471-2105-11-10 (PMC2821317; doi:10.1186/1471-2105-11-10)
Supplement: Additional file 2 — contains the software MSOAR 2.0. [file 1471-2105-11-10-S2.GZ › MSOAR2.0/Programs/mcl-06-058/src/alien/oxygen/doc/mclblastline.1]

.\" Copyright (c) 2006 Stijn van Dongen
.TH "mclblastline" 1 "27 Feb 2006" "mclblastline 1\&.006, 06-058" "USER COMMANDS "
.po 2m
.de ZI
.\" Zoem Indent/Itemize macro I.
.br
'in +\\$1
.nr xa 0
.nr xa -\\$1
.nr xb \\$1
.nr xb -\\w'\\$2'
\h'|\\n(xau'\\$2\h'\\n(xbu'\\
..
.de ZJ
.br
.\" Zoem Indent/Itemize macro II.
'in +\\$1
'in +\\$2
.nr xa 0
.nr xa -\\$2
.nr xa -\\w'\\$3'
.nr xb \\$2
\h'|\\n(xau'\\$3\h'\\n(xbu'\\
..
.if n .ll -2m
.am SH
.ie n .in 4m
.el .in 8m
..
.SH NAME
mclblastline \- a pipeline for clustering from BLAST files\&.
.SH SYNOPSIS
\fBmclblastline\fP file-name

\fBmclblastline\fP [deblast options] [pipeline options] file-name

\fBNOTE\fP
.br
\fBmcl\fP has acquired the ability to proceed from label input
as produced by \fBmcxdeblast\fP\&. This enables a very lightweight
mechanism of generating clusterings from BLAST files\&.
You might want to use this mechanism,
documented in the \fBmcl manual\fP\&.

\fBNOTE\fP
.br
mclblastline used to require (given default parameters)
the presence of the \fBzoem\fP macro processor to produce detailed output\&.
This is no longer the case\&. By default mclblastline now creates
a line-based tab-separated dump file\&.
Zoem \fIwill\fP be invoked when the --fmt-fancy option is supplied\&.
In that case, zoem obviously has to be installed\&.
.SH DESCRIPTION
\fBmclblastline\fP wraps around \fBmclpipeline\fP\&. It supplies the
\fB--parser\fP=\fIapp\fP
and \fB--parser-tag\fP=\fIstr\fP options, setting them respectively
to \fImcxdeblast\fP and \fIblast\fP\&. This tells
\fBmclpipeline\fP to use
\fBmcxdeblast\fP as the parse script in its pipeline\&.
The significance of
the \fIblast\fP tag is that any mcxdeblast option can be passed through
mclblastline and mclpipeline by inserting this tag into the option\&.
For example, mcxdeblast accepts the \fB--score\fP=\fIx\fP option\&.
When using mclblastline, you specify it as \fB--blast-score\fP=\fIx\fP\&.
There are two exceptions to this rule, namely the
\fB--xi-dat\fP=\fIstr\fP and \fB--xo-dat\fP=\fIstr\fP options\&. Refer to
the \fBmclpipeline\fP manual for more information\&.

Additionally, all mclpipeline options are acceptable to \fBmcxdeblast\fP as
well\&. The \fB--whatif\fP is useful for getting a feel for the pipeline\&.
The \fB--mcl-I\fP=\fIf\fP inflation option and \fB--mcl-scheme\fP=\fIi\fP scheme
index options are your basic means for respectively manipulating cluster
granularity and allocating resources\&. Read the \fBmcl\fP manual entries for
a description of the corresponding \fB-I\fP and \fB-scheme\fP mcl
options\&.

The best advice is to glance over the \fBmcxdeblast\fP and \fBmclpipeline\fP
options in order to get a feeling for which of those may come in handy for
you\&. Then start experimenting\&. Use the \fB--whatif\fP option, it will
tell you what would happen without actually doing it\&.
.SH OPTIONS
All \fBmcxdeblast\fP and \fBmclpipeline\fP options\&.
mcxdeblast options must be passed using the mechanism described above\&.
.SH EXAMPLES

.nf \fC
   mclblastline --blast-score=b
      --blast-sort=a --blast-bcut=5 --mcl-I=2\&.5 myblastfile
.fi \fR

This will use bit scores, sort cluster indices such that the corresponding
labels are ordered alphabetically, ignore bit scores not exceeding 5, and
use inflation value 2\&.5\&. In this case, the output clustering will be in the
file named \fCmyblastfile\&.I25s2\fP (I25 identifying the inflation value and s2
identifying the resource scheme) and the formatted output will be in the
file \fCmyblastfile\&.I25s2\&.fmt\fP\&.

.nf \fC
   mclblastline --prepare-mcl myblastfile
   mclblastline --start-mcl --mcl-I=1\&.2 myblastfile
   mclblastline --start-mcl --mcl-I=1\&.6 myblastfile
   mclblastline --start-mcl --mcl-I=2\&.0 myblastfile
   mclblastline --start-mcl --mcl-I=2\&.4 myblastfile
   mclblastline --start-mcl --mcl-I=2\&.8 myblastfile
   etc \&.\&.
.fi \fR

The first run prepares an input matrix to be read by \fBmcl\fP\&.
In this case its file will be named \fCmyblastfile\&.sym\fP\&.
The subsequent runs use this matrix\&.
\fBCAVEAT\fP there are some options that you need to repeat
when executing such a resumed run\&. They are clearly marked
in the \fBmclpipeline\fP manual - namely those options
that affect names of (intermediate) files\&. Most importantly,
this concerns the mclpipeline options that have prefix
\fB--xo\fP or \fB--xi\fP\&. For example,

.nf \fC
   mclblastline --prepare-mcl --blast-score=b --xo-dat=b myblastfile
   mclblastline --start-mcl --xo-dat=b --mcl-I=1\&.2 myblastfile
   mclblastline --start-mcl --xo-dat=b --mcl-I=1\&.6 myblastfile
   mclblastline --start-mcl --xo-dat=b --mcl-I=2\&.0 myblastfile
   mclblastline --start-mcl --xo-dat=b --mcl-I=2\&.4 myblastfile
   mclblastline --start-mcl --xo-dat=b --mcl-I=2\&.8 myblastfile
   etc \&.\&.
.fi \fR

In this case, the matrix file will be named \fCmyblastfile\&.b\&.sym\fP,
and the \fB--xo-dat\fP options must be repeated in all runs
so that the pipeline reconstructs the correct file name(s)\&.
.SH AUTHOR

Stijn van Dongen
.SH SEE ALSO

\fBmcxdeblast\fP, \fBmclpipeline\fP, \fBmcxassemble\fP\&.
