# Supplementary material for: MSOAR 2.0: Incorporating tandem duplications into ortholog assignment based on genome rearrangement
Source: BMC Bioinformatics. 2010 Jan 6;11:10. doi: 10.1186/1471-2105-11-10 (PMC2821317; doi:10.1186/1471-2105-11-10)
Supplement: Additional file 2 — contains the software MSOAR 2.0. [file 1471-2105-11-10-S2.GZ › MSOAR2.0/Programs/mcl-06-058/src/alien/oxygen/doc/mclblastline.azm]

\import{\"mcx-zmm"}

\set{"man::name"}{mclblastline}
\set{"man::html-title"}{The mclblastline manual}
\set{"man::author"}{Stijn van Dongen}
\set{"man::section"}{1}

\"man::preamble"

\sec{name}{NAME}
\NAME{mclblastline}{a pipeline for clustering from BLAST files.}

\sec{synopsis}{SYNOPSIS}

\car{
   \mclblastline file-name}

\par{
   \mclblastline [deblast options] [pipeline options] file-name}

\cpar{NOTE}{
   \mcl has acquired the ability to proceed from label input
   as produced by \mcxdeblast. This enables a very lightweight
   mechanism of generating clusterings from BLAST files.
   You might want to use this mechanism,
   documented in the \sibref{mcl}{mcl manual}.}

\cpar{NOTE}{
   mclblastline used to require (given default parameters)
   the presence of the \zoem macro processor to produce detailed output.
   This is no longer the case. By default mclblastline now creates
   a line-based tab-separated dump file.
   Zoem \it{will} be invoked when the --fmt-fancy option is supplied.
   In that case, zoem obviously has to be installed.}

\sec{description}{DESCRIPTION}

\car{
   \mclblastline wraps around \mclpipeline. It supplies the
   \genkvp{--parser}{app}
   and \genkvp{--parser-tag}{str} options, setting them respectively
   to \it{mcxdeblast} and \it{blast}.  This tells
   \sib{mclpipeline} to use
   \sib{mcxdeblast} as the parse script in its pipeline.
   The significance of
   the \it{blast} tag is that any mcxdeblast option can be passed through
   mclblastline and mclpipeline by inserting this tag into the option.
   For example, mcxdeblast accepts the \genkvp{--score}{x} option.
   When using mclblastline, you specify it as \genkvp{--blast-score}{x}.
   There are two exceptions to this rule, namely the
   \genkvp{--xi-dat}{str} and \genkvp{--xo-dat}{str} options. Refer to
   the \sib{mclpipeline} manual for more information.}

\par{
   Additionally, all mclpipeline options are acceptable to \sib{mcxdeblast} as
   well.  The \genopt{--whatif} is useful for getting a feel for the pipeline.
   The \genkvp{--mcl-I}{f} inflation option and \genkvp{--mcl-scheme}{i} scheme
   index options are your basic means for respectively manipulating cluster
   granularity and allocating resources. Read the \sib{mcl} manual entries for
   a description of the corresponding \genopt{-I} and \genopt{-scheme} mcl
   options.}

\par{
   The best advice is to glance over the \sib{mcxdeblast} and \sib{mclpipeline}
   options in order to get a feeling for which of those may come in handy for
   you.  Then start experimenting. Use the \genopt{--whatif} option, it will
   tell you what would happen without actually doing it.}

\sec{options}{OPTIONS}

\car{
   All \sib{mcxdeblast} and \sib{mclpipeline} options.
   mcxdeblast options must be passed using the mechanism described above.}

\sec{examples}{EXAMPLES}

\verbatix{\:/
   mclblastline --blast-score=b
      --blast-sort=a --blast-bcut=5 --mcl-I=2.5 myblastfile}

\car{
   This will use bit scores, sort cluster indices such that the corresponding
   labels are ordered alphabetically, ignore bit scores not exceeding 5, and
   use inflation value 2.5. In this case, the output clustering will be in the
   file named \v{myblastfile.I25s2} (I25 identifying the inflation value and s2
   identifying the resource scheme) and the formatted output will be in the
   file \v{myblastfile.I25s2.fmt}.}

\verbatix{\:/
   mclblastline --prepare-mcl myblastfile
   mclblastline --start-mcl --mcl-I=1.2 myblastfile
   mclblastline --start-mcl --mcl-I=1.6 myblastfile
   mclblastline --start-mcl --mcl-I=2.0 myblastfile
   mclblastline --start-mcl --mcl-I=2.4 myblastfile
   mclblastline --start-mcl --mcl-I=2.8 myblastfile
   etc ..}

\car{
   The first run prepares an input matrix to be read by \mcl.
   In this case its file will be named \v{myblastfile.sym}.
   The subsequent runs use this matrix.

   \bf{CAVEAT} there are some options that you need to repeat
   when executing such a resumed run. They are clearly marked
   in the \sib{mclpipeline} manual - namely those options
   that affect names of (intermediate) files. Most importantly,
   this concerns the mclpipeline options that have prefix
   \genopt{--xo} or \genopt{--xi}. For example,}

\verbatix{\:/
   mclblastline --prepare-mcl --blast-score=b --xo-dat=b myblastfile
   mclblastline --start-mcl --xo-dat=b --mcl-I=1.2 myblastfile
   mclblastline --start-mcl --xo-dat=b --mcl-I=1.6 myblastfile
   mclblastline --start-mcl --xo-dat=b --mcl-I=2.0 myblastfile
   mclblastline --start-mcl --xo-dat=b --mcl-I=2.4 myblastfile
   mclblastline --start-mcl --xo-dat=b --mcl-I=2.8 myblastfile
   etc ..}

\par{
   In this case, the matrix file will be named \v{myblastfile.b.sym},
   and the \genopt{--xo-dat} options must be repeated in all runs
   so that the pipeline reconstructs the correct file name(s).}

\sec{author}{AUTHOR}
\par{
   Stijn van Dongen}

\sec{sealso}{SEE ALSO}
\par{
   \sib{mcxdeblast}, \sib{mclpipeline}, \sib{mcxassemble}.}

\"man::postamble"
