# Supplementary material for: MSOAR 2.0: Incorporating tandem duplications into ortholog assignment based on genome rearrangement
Source: BMC Bioinformatics. 2010 Jan 6;11:10. doi: 10.1186/1471-2105-11-10 (PMC2821317; doi:10.1186/1471-2105-11-10)
Supplement: Additional file 2 — contains the software MSOAR 2.0. [file 1471-2105-11-10-S2.GZ › MSOAR2.0/Programs/mcl-06-058/src/alien/oxygen/doc/Makefile.in]

# Makefile.in generated by automake 1.9 from Makefile.am.
# @configure_input@

# Copyright (C) 1994, 1995, 1996, 1997, 1998, 1999, 2000, 2001, 2002,
# 2003, 2004  Free Software Foundation, Inc.
# This Makefile.in is free software; the Free Software Foundation
# gives unlimited permission to copy and/or distribute it,
# with or without modifications, as long as this notice is preserved.

# This program is distributed in the hope that it will be useful,
# but WITHOUT ANY WARRANTY, to the extent permitted by law; without
# even the implied warranty of MERCHANTABILITY or FITNESS FOR A
# PARTICULAR PURPOSE.

@SET_MAKE@

srcdir = @srcdir@
top_srcdir = @top_srcdir@
VPATH = @srcdir@
pkgdatadir = $(datadir)/@PACKAGE@
pkglibdir = $(libdir)/@PACKAGE@
pkgincludedir = $(includedir)/@PACKAGE@
top_builddir = ../../../..
am__cd = CDPATH="$${ZSH_VERSION+.}$(PATH_SEPARATOR)" && cd
INSTALL = @INSTALL@
install_sh_DATA = $(install_sh) -c -m 644
install_sh_PROGRAM = $(install_sh) -c
install_sh_SCRIPT = $(install_sh) -c
INSTALL_HEADER = $(INSTALL_DATA)
transform = $(program_transform_name)
NORMAL_INSTALL = :
PRE_INSTALL = :
POST_INSTALL = :
NORMAL_UNINSTALL = :
PRE_UNINSTALL = :
POST_UNINSTALL = :
host_triplet = @host@
subdir = src/alien/oxygen/doc
DIST_COMMON = $(srcdir)/Makefile.am $(srcdir)/Makefile.in
ACLOCAL_M4 = $(top_srcdir)/aclocal.m4
am__aclocal_m4_deps = $(top_srcdir)/acinclude.m4 \
	$(top_srcdir)/configure.ac
am__configure_deps = $(am__aclocal_m4_deps) $(CONFIGURE_DEPENDENCIES) \
	$(ACLOCAL_M4)
mkinstalldirs = $(install_sh) -d
CONFIG_HEADER = $(top_builddir)/config.h
CONFIG_CLEAN_FILES =
SOURCES =
DIST_SOURCES =
man1dir = $(mandir)/man1
am__installdirs = "$(DESTDIR)$(man1dir)" "$(DESTDIR)$(docdir)"
NROFF = nroff
MANS = $(man_MANS)
am__vpath_adj_setup = srcdirstrip=`echo "$(srcdir)" | sed 's|.|.|g'`;
am__vpath_adj = case $$p in \
    $(srcdir)/*) f=`echo "$$p" | sed "s|^$$srcdirstrip/||"`;; \
    *) f=$$p;; \
  esac;
am__strip_dir = `echo $$p | sed -e 's|^.*/||'`;
docDATA_INSTALL = $(INSTALL_DATA)
DATA = $(doc_DATA)
DISTFILES = $(DIST_COMMON) $(DIST_SOURCES) $(TEXINFOS) $(EXTRA_DIST)
ACLOCAL = @ACLOCAL@
AMDEP_FALSE = @AMDEP_FALSE@
AMDEP_TRUE = @AMDEP_TRUE@
AMTAR = @AMTAR@
AUTOCONF = @AUTOCONF@
AUTOHEADER = @AUTOHEADER@
AUTOMAKE = @AUTOMAKE@
AWK = @AWK@
BUILD_BLAST_FALSE = @BUILD_BLAST_FALSE@
BUILD_BLAST_TRUE = @BUILD_BLAST_TRUE@
BUILD_TRIBE_FALSE = @BUILD_TRIBE_FALSE@
BUILD_TRIBE_TRUE = @BUILD_TRIBE_TRUE@
CC = @CC@
CCDEPMODE = @CCDEPMODE@
CFLAGS = @CFLAGS@
CPP = @CPP@
CPPFLAGS = @CPPFLAGS@
CYGPATH_W = @CYGPATH_W@
DEFS = @DEFS@
DEPDIR = @DEPDIR@
ECHO_C = @ECHO_C@
ECHO_N = @ECHO_N@
ECHO_T = @ECHO_T@
EGREP = @EGREP@
EXEEXT = @EXEEXT@
INSTALL_DATA = @INSTALL_DATA@
INSTALL_PROGRAM = @INSTALL_PROGRAM@
INSTALL_SCRIPT = @INSTALL_SCRIPT@
INSTALL_STRIP_PROGRAM = @INSTALL_STRIP_PROGRAM@
LDFLAGS = @LDFLAGS@
LIBOBJS = @LIBOBJS@
LIBS = @LIBS@
LN_S = @LN_S@
LTLIBOBJS = @LTLIBOBJS@
MAINT = @MAINT@
MAINTAINER_MODE_FALSE = @MAINTAINER_MODE_FALSE@
MAINTAINER_MODE_TRUE = @MAINTAINER_MODE_TRUE@
MAKEINFO = @MAKEINFO@
OBJEXT = @OBJEXT@
PACKAGE = @PACKAGE@
PACKAGE_BUGREPORT = @PACKAGE_BUGREPORT@
PACKAGE_NAME = @PACKAGE_NAME@
PACKAGE_STRING = @PACKAGE_STRING@
PACKAGE_TARNAME = @PACKAGE_TARNAME@
PACKAGE_VERSION = @PACKAGE_VERSION@
PATH_SEPARATOR = @PATH_SEPARATOR@
PTHREAD_CC = @PTHREAD_CC@
PTHREAD_CFLAGS = @PTHREAD_CFLAGS@
PTHREAD_LIBS = @PTHREAD_LIBS@
RANLIB = @RANLIB@
SET_MAKE = @SET_MAKE@
SHELL = @SHELL@
STRIP = @STRIP@
VERSION = @VERSION@
ac_ct_CC = @ac_ct_CC@
ac_ct_RANLIB = @ac_ct_RANLIB@
ac_ct_STRIP = @ac_ct_STRIP@
acx_pthread_config = @acx_pthread_config@
am__fastdepCC_FALSE = @am__fastdepCC_FALSE@
am__fastdepCC_TRUE = @am__fastdepCC_TRUE@
am__include = @am__include@
am__leading_dot = @am__leading_dot@
am__quote = @am__quote@
am__tar = @am__tar@
am__untar = @am__untar@
bindir = @bindir@
build = @build@
build_alias = @build_alias@
build_cpu = @build_cpu@
build_os = @build_os@
build_vendor = @build_vendor@
datadir = @datadir@
exec_prefix = @exec_prefix@
host = @host@
host_alias = @host_alias@
host_cpu = @host_cpu@
host_os = @host_os@
host_vendor = @host_vendor@
includedir = @includedir@
infodir = @infodir@
install_sh = @install_sh@
libdir = @libdir@
libexecdir = @libexecdir@
localstatedir = @localstatedir@
mandir = @mandir@
mkdir_p = @mkdir_p@
oldincludedir = @oldincludedir@
prefix = @prefix@
program_transform_name = @program_transform_name@
sbindir = @sbindir@
sharedstatedir = @sharedstatedir@
sysconfdir = @sysconfdir@
target_alias = @target_alias@
TROFF = groff
COL = col
ZOEM = zoem
docrepository = ../../../../doc
zmmval = '"mcx-zmm"=../../../../doc/mcx.zmm'
TIDY = tidy
docdir = $(datadir)/doc/$(PACKAGE)
doc_DATA = mcxdeblast.html mcxdeblast.ps mclblastline.html mclblastline.ps
MAINTAINERCLEANFILES = mcxdeblast.1 mclblastline.1 $(doc_DATA)
EXTRA_DIST = mcxdeblast.azm mclblastline.azm \
   $(MAINTAINERCLEANFILES)

man_MANS = mcxdeblast.1 mclblastline.1
all: all-am

.SUFFIXES:
$(srcdir)/Makefile.in: @MAINTAINER_MODE_TRUE@ $(srcdir)/Makefile.am  $(am__configure_deps)
	@for dep in $?; do \
	  case '$(am__configure_deps)' in \
	    *$$dep*) \
	      cd $(top_builddir) && $(MAKE) $(AM_MAKEFLAGS) am--refresh \
		&& exit 0; \
	      exit 1;; \
	  esac; \
	done; \
	echo ' cd $(top_srcdir) && $(AUTOMAKE) --gnu  src/alien/oxygen/doc/Makefile'; \
	cd $(top_srcdir) && \
	  $(AUTOMAKE) --gnu  src/alien/oxygen/doc/Makefile
.PRECIOUS: Makefile
Makefile: $(srcdir)/Makefile.in $(top_builddir)/config.status
	@case '$?' in \
	  *config.status*) \
	    cd $(top_builddir) && $(MAKE) $(AM_MAKEFLAGS) am--refresh;; \
	  *) \
	    echo ' cd $(top_builddir) && $(SHELL) ./config.status $(subdir)/$@ $(am__depfiles_maybe)'; \
	    cd $(top_builddir) && $(SHELL) ./config.status $(subdir)/$@ $(am__depfiles_maybe);; \
	esac;

$(top_builddir)/config.status: $(top_srcdir)/configure $(CONFIG_STATUS_DEPENDENCIES)
	cd $(top_builddir) && $(MAKE) $(AM_MAKEFLAGS) am--refresh

$(top_srcdir)/configure: @MAINTAINER_MODE_TRUE@ $(am__configure_deps)
	cd $(top_builddir) && $(MAKE) $(AM_MAKEFLAGS) am--refresh
$(ACLOCAL_M4): @MAINTAINER_MODE_TRUE@ $(am__aclocal_m4_deps)
	cd $(top_builddir) && $(MAKE) $(AM_MAKEFLAGS) am--refresh
uninstall-info-am:
install-man1: $(man1_MANS) $(man_MANS)
	@$(NORMAL_INSTALL)
	test -z "$(man1dir)" || $(mkdir_p) "$(DESTDIR)$(man1dir)"
	@list='$(man1_MANS) $(dist_man1_MANS) $(nodist_man1_MANS)'; \
	l2='$(man_MANS) $(dist_man_MANS) $(nodist_man_MANS)'; \
	for i in $$l2; do \
	  case "$$i" in \
	    *.1*) list="$$list $$i" ;; \
	  esac; \
	done; \
	for i in $$list; do \
	  if test -f $(srcdir)/$$i; then file=$(srcdir)/$$i; \
	  else file=$$i; fi; \
	  ext=`echo $$i | sed -e 's/^.*\\.//'`; \
	  case "$$ext" in \
	    1*) ;; \
	    *) ext='1' ;; \
	  esac; \
	  inst=`echo $$i | sed -e 's/\\.[0-9a-z]*$$//'`; \
	  inst=`echo $$inst | sed -e 's/^.*\///'`; \
	  inst=`echo $$inst | sed '$(transform)'`.$$ext; \
	  echo " $(INSTALL_DATA) '$$file' '$(DESTDIR)$(man1dir)/$$inst'"; \
	  $(INSTALL_DATA) "$$file" "$(DESTDIR)$(man1dir)/$$inst"; \
	done
uninstall-man1:
	@$(NORMAL_UNINSTALL)
	@list='$(man1_MANS) $(dist_man1_MANS) $(nodist_man1_MANS)'; \
	l2='$(man_MANS) $(dist_man_MANS) $(nodist_man_MANS)'; \
	for i in $$l2; do \
	  case "$$i" in \
	    *.1*) list="$$list $$i" ;; \
	  esac; \
	done; \
	for i in $$list; do \
	  ext=`echo $$i | sed -e 's/^.*\\.//'`; \
	  case "$$ext" in \
	    1*) ;; \
	    *) ext='1' ;; \
	  esac; \
	  inst=`echo $$i | sed -e 's/\\.[0-9a-z]*$$//'`; \
	  inst=`echo $$inst | sed -e 's/^.*\///'`; \
	  inst=`echo $$inst | sed '$(transform)'`.$$ext; \
	  echo " rm -f '$(DESTDIR)$(man1dir)/$$inst'"; \
	  rm -f "$(DESTDIR)$(man1dir)/$$inst"; \
	done
install-docDATA: $(doc_DATA)
	@$(NORMAL_INSTALL)
	test -z "$(docdir)" || $(mkdir_p) "$(DESTDIR)$(docdir)"
	@list='$(doc_DATA)'; for p in $$list; do \
	  if test -f "$$p"; then d=; else d="$(srcdir)/"; fi; \
	  f=$(am__strip_dir) \
	  echo " $(docDATA_INSTALL) '$$d$$p' '$(DESTDIR)$(docdir)/$$f'"; \
	  $(docDATA_INSTALL) "$$d$$p" "$(DESTDIR)$(docdir)/$$f"; \
	done

uninstall-docDATA:
	@$(NORMAL_UNINSTALL)
	@list='$(doc_DATA)'; for p in $$list; do \
	  f=$(am__strip_dir) \
	  echo " rm -f '$(DESTDIR)$(docdir)/$$f'"; \
	  rm -f "$(DESTDIR)$(docdir)/$$f"; \
	done
tags: TAGS
TAGS:

ctags: CTAGS
CTAGS:


distdir: $(DISTFILES)
	@srcdirstrip=`echo "$(srcdir)" | sed 's|.|.|g'`; \
	topsrcdirstrip=`echo "$(top_srcdir)" | sed 's|.|.|g'`; \
	list='$(DISTFILES)'; for file in $$list; do \
	  case $$file in \
	    $(srcdir)/*) file=`echo "$$file" | sed "s|^$$srcdirstrip/||"`;; \
	    $(top_srcdir)/*) file=`echo "$$file" | sed "s|^$$topsrcdirstrip/|$(top_builddir)/|"`;; \
	  esac; \
	  if test -f $$file || test -d $$file; then d=.; else d=$(srcdir); fi; \
	  dir=`echo "$$file" | sed -e 's,/[^/]*$$,,'`; \
	  if test "$$dir" != "$$file" && test "$$dir" != "."; then \
	    dir="/$$dir"; \
	    $(mkdir_p) "$(distdir)$$dir"; \
	  else \
	    dir=''; \
	  fi; \
	  if test -d $$d/$$file; then \
	    if test -d $(srcdir)/$$file && test $$d != $(srcdir); then \
	      cp -pR $(srcdir)/$$file $(distdir)$$dir || exit 1; \
	    fi; \
	    cp -pR $$d/$$file $(distdir)$$dir || exit 1; \
	  else \
	    test -f $(distdir)/$$file \
	    || cp -p $$d/$$file $(distdir)/$$file \
	    || exit 1; \
	  fi; \
	done
check-am: all-am
check: check-am
all-am: Makefile $(MANS) $(DATA)
installdirs:
	for dir in "$(DESTDIR)$(man1dir)" "$(DESTDIR)$(docdir)"; do \
	  test -z "$$dir" || $(mkdir_p) "$$dir"; \
	done
install: install-am
install-exec: install-exec-am
install-data: install-data-am
uninstall: uninstall-am

install-am: all-am
	@$(MAKE) $(AM_MAKEFLAGS) install-exec-am install-data-am

installcheck: installcheck-am
install-strip:
	$(MAKE) $(AM_MAKEFLAGS) INSTALL_PROGRAM="$(INSTALL_STRIP_PROGRAM)" \
	  install_sh_PROGRAM="$(INSTALL_STRIP_PROGRAM)" INSTALL_STRIP_FLAG=-s \
	  `test -z '$(STRIP)' || \
	    echo "INSTALL_PROGRAM_ENV=STRIPPROG='$(STRIP)'"` install
mostlyclean-generic:

clean-generic:

distclean-generic:
	-test -z "$(CONFIG_CLEAN_FILES)" || rm -f $(CONFIG_CLEAN_FILES)

maintainer-clean-generic:
	@echo "This command is intended for maintainers to use"
	@echo "it deletes files that may require special tools to rebuild."
	-test -z "$(MAINTAINERCLEANFILES)" || rm -f $(MAINTAINERCLEANFILES)
clean: clean-am

clean-am: clean-generic mostlyclean-am

distclean: distclean-am
	-rm -f Makefile
distclean-am: clean-am distclean-generic

dvi: dvi-am

dvi-am:

html: html-am

info: info-am

info-am:

install-data-am: install-docDATA install-man

install-exec-am:

install-info: install-info-am

install-man: install-man1

installcheck-am:

maintainer-clean: maintainer-clean-am
	-rm -f Makefile
maintainer-clean-am: distclean-am maintainer-clean-generic

mostlyclean: mostlyclean-am

mostlyclean-am: mostlyclean-generic

pdf: pdf-am

pdf-am:

ps: ps-am

ps-am:

uninstall-am: uninstall-docDATA uninstall-info-am uninstall-man

uninstall-man: uninstall-man1

.PHONY: all all-am check check-am clean clean-generic distclean \
	distclean-generic distdir dvi dvi-am html html-am info info-am \
	install install-am install-data install-data-am \
	install-docDATA install-exec install-exec-am install-info \
	install-info-am install-man install-man1 install-strip \
	installcheck installcheck-am installdirs maintainer-clean \
	maintainer-clean-generic mostlyclean mostlyclean-generic pdf \
	pdf-am ps ps-am uninstall uninstall-am uninstall-docDATA \
	uninstall-info-am uninstall-man uninstall-man1


mclblastline: mclblastline.html mclblastline.1 mclblastline.ps

mclblastline.html: mclblastline.azm
	$(ZOEM) -s $(zmmval) -i mclblastline -d html -o mclblastline.html
	$(ZOEM) -s $(zmmval) -i mclblastline -d html -o mclblastline.html
	cp mclblastline.html $(docrepository)
	- $(TIDY) -e mclblastline.html

mclblastline.1: mclblastline.azm
	$(ZOEM) -s $(zmmval) -i mclblastline -d roff -o  mclblastline.1
	$(ZOEM) -s $(zmmval) -i mclblastline -d roff -o  mclblastline.1

mclblastline.ps: mclblastline.1
	$(TROFF) -man mclblastline.1 > mclblastline.ps
	cp mclblastline.ps $(docrepository)

mcxdeblast: mcxdeblast.html mcxdeblast.1 mcxdeblast.ps

mcxdeblast.html: mcxdeblast.azm
	$(ZOEM) -s $(zmmval) -i mcxdeblast -d html -o mcxdeblast.html
	$(ZOEM) -s $(zmmval) -i mcxdeblast -d html -o mcxdeblast.html
	cp mcxdeblast.html $(docrepository)
	- $(TIDY) -e mcxdeblast.html

mcxdeblast.1: mcxdeblast.azm
	$(ZOEM) -s $(zmmval) -i mcxdeblast -d roff -o  mcxdeblast.1
	$(ZOEM) -s $(zmmval) -i mcxdeblast -d roff -o  mcxdeblast.1

mcxdeblast.ps: mcxdeblast.1
	$(TROFF) -man mcxdeblast.1 > mcxdeblast.ps
	cp mcxdeblast.ps $(docrepository)
# Tell versions [3.59,3.63) of GNU make to not export all variables.
# Otherwise a system limit (for SysV at least) may be exceeded.
.NOEXPORT:
