# Supplementary material for: MSOAR 2.0: Incorporating tandem duplications into ortholog assignment based on genome rearrangement
Source: BMC Bioinformatics. 2010 Jan 6;11:10. doi: 10.1186/1471-2105-11-10 (PMC2821317; doi:10.1186/1471-2105-11-10)
Supplement: Additional file 2 — contains the software MSOAR 2.0. [file 1471-2105-11-10-S2.GZ › MSOAR2.0/Programs/mcl-06-058/src/alien/oxygen/doc/mcxdeblast.1]

.\" Copyright (c) 2006 Stijn van Dongen
.TH "mcxdeblast" 1 "27 Feb 2006" "mcxdeblast 1\&.006, 06-058" "USER COMMANDS "
.po 2m
.de ZI
.\" Zoem Indent/Itemize macro I.
.br
'in +\\$1
.nr xa 0
.nr xa -\\$1
.nr xb \\$1
.nr xb -\\w'\\$2'
\h'|\\n(xau'\\$2\h'\\n(xbu'\\
..
.de ZJ
.br
.\" Zoem Indent/Itemize macro II.
'in +\\$1
'in +\\$2
.nr xa 0
.nr xa -\\$2
.nr xa -\\w'\\$3'
.nr xb \\$2
\h'|\\n(xau'\\$3\h'\\n(xbu'\\
..
.if n .ll -2m
.am SH
.ie n .in 4m
.el .in 8m
..
.SH NAME
mcxdeblast \- parse BLAST files and stream
output directly into mcl or write mcxassemble input\&.
.SH SYNOPSIS
\fBmcxdeblast\fP file-name

\fBmcxdeblast\fP
\fB[--score=\fP<b|e|r> (\fIbit scores|e-values|normalize bit score\fP)\fB]\fP
\fB[--m9\fP (\fIexpect BLAST column format\fP)\fB]\fP
\fB[--abc-out\fP (\fIwrite ID1 ID2 score format\fP)\fB]\fP
\fB[--abc\fP (\fIexpect ID1 ID2 score format\fP)\fB]\fP
\fB[--sort=\fP<a|o> (\fIalphabetic|occurrence sorting\fP)\fB]\fP
\fB[--xi-dat=\fP<suf> (\fIstrip <suf> from file-name\fP)\fB]\fP
\fB[--xo-dat=\fP<suf> (\fIadd <suf> to base name\fP)\fB]\fP
\fB[--bcut=\fP<val> (\fIbit score cutoff\fP)\fB]\fP
\fB[--ecut=\fP<val> (\fIE-value cutoff\fP)\fB]\fP
\fB[--tab=\fP<fname> (\fItab file\fP)\fB]\fP
<file-name>

The \fB--abc\fP option is likely to go the way of the dodo
now that the input format it requires can be directly streamed
into \fBmcl\fP\&.
.SH DESCRIPTION

\fBmcxdeblast\fP parses BLAST files\&.

In \fIstream mode\fP mcxdeblast output can be directly streamed to mcl by
using the mcxdeblast \fB--abc-out\fP option and equipping mcl with
either \fB--abc\fP or \fB--expect-abc\fP\&. This can be considered the
easy, lightweight and fast track\&. This functionality was recently acquired
by mcl\&.

In the classic and slightly more heavy-handed \fIassemble mode\fP, mcxdeblast
creates output files suitable for use by mcxassemble\&. The latter can in
turn create input suitable for mcl\&. This is the mode in which mcxdeblast is
employed by \fBmclblastline\fP\&.
.SH STREAM MODE
Enter stream mode simply by specifiying \fB--abc-out\fP\&.
Use \fB--m9\fP if the input is in columnar output\&. Pipe the result
to a file or directly to mcl\&. Example invocations can be found
in \fBthe mcl manual\fP\&.
.SH ASSEMBLE MODE
If the input file is named \fCiput\fP, mcxdeblast will by
default create files \fCiput\&.hdr\fP, \fCiput\&.raw\fP, \fCiput\&.tab\fP,
\fCiput\&.map\fP, and \fCiput\&.err\fP\&. The \fChdr\fP file contains
information about the number of nodes found\&. It will be read
by \fBmcxassemble\fP\&. The \fCraw\fP file contains the co-occurrence
scores between different nodes (peptides), also to be
read by mcxassemble\&. The co-occurrence scores are in
terms of mcl indentiers, which are subjected to rearranging
by mcxassemble in order to correctly align them with the tab file\&.
The \fCtab\fP file contains bindings between mcl identifiers
(after rearranging as specified in the map file) and the BLAST labels
(peptide identifiers)\&. Refer to the manual of \fBmcxassemble\fP
for the syntax of a tab file\&.
The \fCerr\fP file contains a list of any errors encountered\&.

If the \fB--tab\fP=\fBfname\fP option is used mcxdeblast changes
its behaviour\&. It will read the file \fBfname\fP, and use
the bindings found therein\&. It will no longer output any
of the \fChdr\fP, \fCmap\fP, or \fCtab\fP files\&. The \fChdr\fP
file should be provided by the same application that generated
the specified tab file, and the \fCmap\fP file should no longer be
necessary (it might be convenient though and perhaps the
future will bring a new \fB--map\fP option)\&.

The \fB--tab\fP=\fBfname\fP option can be convenient e\&.g\&. if
you split a BLAST job over multiple machines and want
to apply mcxdeblast to each of the subresults\&. You do
this by generating a single central tab file in advance\&.
Then provide each instance of mcxdeblast with this tab file\&.
Each instance will generate a \fCraw\fP file\&. The respective
\fCraw\fP files can simply be concatenated and fed to mcxassemble
using its \fB-raw\fP option\&. Additionally, a \fChdr\fP file
has to be specified for mcxassemble using its \fB-hdr\fP
option\&. The syntax of \fChdr\fP files is described in
the \fBmcxassemble\fP manual\&.
Currently there is usually only one variable
in the \fChdr\fP file, which is the number of bindings
listed in the tab file\&. This number, in turn, should equal
the total number of different peptides encountered in the BLAST input\&.
.SH OPTIONS

.ZI 3m "\fB--tab\fP=<fname> (\fItab file\fP)"
\&
.br
Specify a tab file to use, rather than automatically generating one\&.
.in -3m

.ZI 3m "\fB--score\fP=<b|e|r> (\fIbit scores|e-values|norm bit score\fP)"
\&
.br
Specify whether to use bit scores, E-values, or bit scores
normalized by length of the HSP\&.
.in -3m

.ZI 3m "\fB--sort\fP=<a|o> (\fIalphabetic|occurrence sorting\fP)"
\&
.br
Specify how to sort labels\&.
.in -3m

.ZI 3m "\fB--m9\fP (\fIexpect BLAST column format\fP)"
\&
.br
Use this option to parse BLAST output formatted with the -m 9 option\&.
.in -3m

.ZI 3m "\fB--abc\fP (\fIexpect ID1 ID2 SCORE format\fP)"
\&
.br
Use if each input line has the format ID1 ID2 SCORE\&.
However, you can also use \fBmcl\fP with the \fB--abc\fP option\&.
.in -3m

.ZI 3m "\fB--abc-out\fP=fname (\fIwrite ID1 ID2 SCORE format\fP)"
\&
.br
Use this to stream output directly into mcl\&.
.in -3m

.ZI 3m "\fB--xi-dat\fP=<suf> (\fIstrip <suf> from <file-name>\fP)"
\&
.br
If set, the suffix <suf> is stripped from file-name in order
to obtain the base name for output\&. If <file-name> does not
end with suffix, it is assumed to be the base name, and <suf> is
added in order to obtain the (real) file-name\&.
.in -3m

.ZI 3m "\fB--xo-dat\fP=<suf> (\fIadd <suf> to base name\fP)"
\&
.br
Attaches the suffix to the base name\&. Use this to distinguish
between different parses\&. One might for example
use \fB--score\fP=\fIb\fP \fB--bcut\fP=\fI5\fP \fB--xo-dat\fP=\fIb\fP\&.
.in -3m

.ZI 3m "\fB--bcut\fP=<val> (\fIbit score cutoff\fP)"
\&
.br
Scores below the cutoff value are ignored\&.
.in -3m

.ZI 3m "\fB--ecut\fP=<val> (\fIE-value cutoff\fP)"
\&
.br
Scores below the cutoff value are ignored\&.
.in -3m
.SH AUTHOR
Stijn van Dongen\&.
Jason Stajich implemented the \fB--m9\fP option\&.
Abel Ureta-Vidal and Dinakarpandian Deendayal contributed helpful comments
and fixes\&.
.SH SEE ALSO
\fBmclblastline\fP, \fBmcxassemble\fP, \fBmcl\fP,
\fBclmformat\fP\&.
