# Supplementary material for: MSOAR 2.0: Incorporating tandem duplications into ortholog assignment based on genome rearrangement
Source: BMC Bioinformatics. 2010 Jan 6;11:10. doi: 10.1186/1471-2105-11-10 (PMC2821317; doi:10.1186/1471-2105-11-10)
Supplement: Additional file 2 — contains the software MSOAR 2.0. [file 1471-2105-11-10-S2.GZ › MSOAR2.0/Programs/mcl-06-058/src/alien/oxygen/doc/mcxdeblast.azm]

\setx{__searchpath__}{\__searchpath__\!{}{../../../../../zoem/mac}}
\import{\"mcx-zmm"}

\set{"man::name"}{mcxdeblast}
\set{"man::html-title"}{The mcxdeblast manual}
\set{"man::author"}{Stijn van Dongen}
\set{"man::section"}{1}

\"man::preamble"

\sec{name}{NAME}
\NAME{mcxdeblast}{parse BLAST files and stream
output directly into mcl or write mcxassemble input.}

\sec{synopsis}{SYNOPSIS}

   \mcxdeblast file-name

\par{
   \mcxdeblast
   \synoptkvp{--score}{<b|e|r>}{bit scores|e-values|normalize bit score}
   \synoptopt{--m9}{expect BLAST column format}
   \synoptopt{--abc-out}{write ID1 ID2 score format}
   \synoptopt{--abc}{expect ID1 ID2 score format}
   \synoptkvp{--sort}{<a|o>}{alphabetic|occurrence sorting}
   \synoptkvp{--xi-dat}{<suf>}{strip <suf> from file-name}
   \synoptkvp{--xo-dat}{<suf>}{add <suf> to base name}
   \synoptkvp{--bcut}{<val>}{bit score cutoff}
   \synoptkvp{--ecut}{<val>}{E-value cutoff}
   \synoptkvp{--tab}{<fname>}{tab file}

   <file-name>}

\par{The \genopt{--abc} option is likely to go the way of the dodo
now that the input format it requires can be directly streamed
into \mcl.}

\sec{description}{DESCRIPTION}

\par{
   \mcxdeblast parses BLAST files.}

\par{
   In \it{stream mode} mcxdeblast output can be directly streamed to mcl by
   using the mcxdeblast \genoptref{--abc-out} option and equipping mcl with
   either \genopt{--abc} or \genopt{--expect-abc}.  This can be considered the
   easy, lightweight and fast track.  This functionality was recently acquired
   by mcl.}

\par{
   In the classic and slightly more heavy-handed \it{assemble mode}, mcxdeblast
   creates output files suitable for use by mcxassemble.  The latter can in
   turn create input suitable for mcl.  This is the mode in which mcxdeblast is
   employed by \mclblastline.}


\sec{stream}{STREAM MODE}

\car{Enter stream mode simply by specifiying \genopt{--abc-out}.
Use \genopt{--m9} if the input is in columnar output. Pipe the result
to a file or directly to mcl. Example invocations can be found
in \sibref{mcl}{the mcl manual}.}


\sec{assemble}{ASSEMBLE MODE}

\car{
   If the input file is named \v{iput}, mcxdeblast will by
   default create files \v{iput.hdr}, \v{iput.raw}, \v{iput.tab},
   \v{iput.map}, and \v{iput.err}. The \v{hdr} file contains
   information about the number of nodes found. It will be read
   by \sib{mcxassemble}. The \v{raw} file contains the co-occurrence
   scores between different nodes (peptides), also to be
   read by mcxassemble. The co-occurrence scores are in
   terms of mcl indentiers, which are subjected to rearranging
   by mcxassemble in order to correctly align them with the tab file.
   The \v{tab} file contains bindings between mcl identifiers
   (after rearranging as specified in the map file) and the BLAST labels
   (peptide identifiers). Refer to the manual of \sib{mcxassemble}
   for the syntax of a tab file.
   The \v{err} file contains a list of any errors encountered.}

\par{
   If the \usekvp{--tab}{fname} option is used mcxdeblast changes
   its behaviour. It will read the file \usearg{fname}, and use
   the bindings found therein. It will no longer output any
   of the \v{hdr}, \v{map}, or \v{tab} files. The \v{hdr}
   file should be provided by the same application that generated
   the specified tab file, and the \v{map} file should no longer be
   necessary (it might be convenient though and perhaps the
   future will bring a new \genopt{--map} option).}


\par{
   The \usekvp{--tab}{fname} option can be convenient e.g. if
   you split a BLAST job over multiple machines and want
   to apply mcxdeblast to each of the subresults. You do
   this by generating a single central tab file in advance.
   Then provide each instance of mcxdeblast with this tab file.
   Each instance will generate a \v{raw} file. The respective
   \v{raw} files can simply be concatenated and fed to mcxassemble
   using its \genopt{-raw} option. Additionally, a \v{hdr} file
   has to be specified for mcxassemble using its \genopt{-hdr}
   option. The syntax of \v{hdr} files is described in
   the \sib{mcxassemble} manual.
   Currently there is usually only one variable
   in the \v{hdr} file, which is the number of bindings
   listed in the tab file. This number, in turn, should equal
   the total number of different peptides encountered in the BLAST input.}

\sec{options}{OPTIONS}

\begin{itemize}{\mcx_itemopts}

\item{\defkvp{--tab}{<fname>}{tab file}}
   Specify a tab file to use, rather than automatically generating one.

\item{\defkvp{--score}{<b|e|r>}{bit scores|e-values|norm bit score}}
   Specify whether to use bit scores, E-values, or bit scores
   normalized by length of the HSP.

\item{\defkvp{--sort}{<a|o>}{alphabetic|occurrence sorting}}
   Specify how to sort labels.

\item{\defopt{--m9}{expect BLAST column format}}
   Use this option to parse BLAST output formatted with the -m 9 option.

\item{\defopt{--abc}{expect ID1 ID2 SCORE format}}
   Use if each input line has the format ID1 ID2 SCORE.
   However, you can also use \mcl with the \genopt{--abc} option.

\item{\defkvp{--abc-out}{fname}{write ID1 ID2 SCORE format}}
   Use this to stream output directly into mcl.

\item{\defkvp{--xi-dat}{<suf>}{strip <suf> from <file-name>}}
   If set, the suffix <suf> is stripped from file-name in order
   to obtain the base name for output. If <file-name> does not
   end with suffix, it is assumed to be the base name, and <suf> is
   added in order to obtain the (real) file-name.

\item{\defkvp{--xo-dat}{<suf>}{add <suf> to base name}}
   Attaches the suffix to the base name. Use this to distinguish
   between different parses. One might for example
   use \genkvp{--score}{b} \genkvp{--bcut}{5} \genkvp{--xo-dat}{b}.

\item{\defkvp{--bcut}{<val>}{bit score cutoff}}
   Scores below the cutoff value are ignored.

\item{\defkvp{--ecut}{<val>}{E-value cutoff}}
   Scores below the cutoff value are ignored.

\end{itemize}

\sec{author}{AUTHOR}
   Stijn van Dongen.
   Jason Stajich implemented the \genopt{--m9} option.
   Abel Ureta-Vidal and Dinakarpandian Deendayal contributed helpful comments
   and fixes.

\sec{sealso}{SEE ALSO}
   \sib{mclblastline}, \sib{mcxassemble}, \sib{mcl},
   \sib{clmformat}.

\"man::postamble"
